# Supplementary material for: Comparative Transcriptomic Profiling of Pellicle and Planktonic Cells from Carbapenem-Resistant Acinetobacter baumannii
Source: Antibiotics (Basel). 2023 Jul 13;12(7):1185. doi: 10.3390/antibiotics12071185 (PMC10375965; doi:10.3390/antibiotics12071185)
Supplement: Supplementary file 1 [file antibiotics-12-01185-s001.zip]

Archive with 1 entries (1 files):
- antibiotics-2463904-supplementary.xlsx
