# Supplementary material for: Comparative Transcriptomic Profiling of Pellicle and Planktonic Cells from Carbapenem-Resistant Acinetobacter baumannii
Source: Antibiotics (Basel). 2023 Jul 13;12(7):1185. doi: 10.3390/antibiotics12071185 (PMC10375965; doi:10.3390/antibiotics12071185)
Supplement: Supplementary file 1 [file antibiotics-12-01185-s001.zip › antibiotics-2463904-supplementary.xlsx]

## Sheet: S1
Supplementary Table S1. Total number of raw reads, reads after trim and reads mapped generated after RNA-sequencing.
Phenotype	Pellicle-forming CRAB strains			Non-pellicle-forming CRAB strains			Average
Strains	AB21	AB34	AB69	AB11	AB20	AB31
Number of raw reads	30460848	30158140	32599596	31906952	47784948	15549592	3.141e+07
Average length (bps)	150	150	150	150	150	150	150
Yield (Gbases)	4.569	4.524	4.89	4.786	7.168	2.332	4.7115
Phred Score Q30 (%)	87.21	83.39	83.1	85.25	82.09	80.41	83.575
Number of reads after trimmed	30434704	30140176	32583676	31892922	47765400	15538208	3.13925e+07
Trimmed percentage (%)	99.9142	99.9404	99.9512	99.956	99.9591	99.9268	99.9413
Average length (bps)	119.05	115.21	118.54	119.37	112.89	110.23	115.882
Number of reads mapped	21362291	19320246	13712826	18454016	21058278	5043930	1.64919e+07
Number of paired reads mapped	19798362	17779312	11537520	16876336	19328392	4261400	1.49302e+07
Paired reads mapped percentage (%)	65.0519	58.9887	35.4089	52.9156	40.4653	27.4253	46.7093

## Sheet: S2
Supplementary Table S2. Total of 3868 genes expressed mapped in clinical carbapenem-resistant Acinetobacter baumannii strains.
Gene name (Feature ID)	Chromosomal region	Pellicle forming strains vs Non-pellicle forming strains				Counts per million mapped read (CPM)
						Pellicle forming strains				Non-pellicle forming strains
		Fold change	Log2 fold change	P-value	FDR p-value	AB21	AB34	AB69	Average	AB11	AB20	AB31	Average
ABUW_1441	1433114..1433308	1235.84	10.2713	8.10737e-10	2.54954e-08	32.2764	28.5796	17.6733	26.1765	0	0	0	0
ABUW_0767	756626..756901	1111.14	10.1178	1.44088e-08	3.69095e-07	3.6402	14.5031	51.3415	23.1616	0	0	0	0
ABUW_1631	1628562..1629092	946.001	9.8857	0	0	410.129	354.26	109.891	291.426	0	0.557168	0.276784	0.277984
vanR	complement(2768845..2769525)	573.426	9.16346	0	0	57.7578	45.2156	137.931	80.3015	0	0.139292	0.276784	0.138692
ABUW_0795	774374..774550	488.087	8.931	2.19822e-07	4.62103e-06	6.30968	9.59764	14.2177	10.0417	0	0	0	0
ABUW_0085	93475..93759	406.374	8.66666	1.68955e-06	2.9841e-05	1.94144	5.11874	18.167	8.40906	0	0	0	0
ABUW_2768	2760039..2760893	353.761	8.46663	1.11022e-16	1.43145e-14	73.7747	147.164	238.244	153.061	0.159736	0.557168	0.553567	0.42349
ABUW_2507	complement(2502388..2503581)	334.605	8.38632	1.11022e-15	1.0474e-13	45.1384	62.7046	259.768	122.537	0.319473	0.417876	0.276784	0.338044
ABUW_2771	complement(2763618..2764898)	330.095	8.36674	1.06082e-12	4.82735e-11	8.73647	45.2156	185.916	79.9559	0.479209	0.139292	0	0.206167
vanB	2767857..2768801	329.551	8.36436	2.52987e-12	1.08728e-10	12.862	30.0726	174.462	72.4657	0	0.139292	0.553567	0.230953
ABUW_1634	1632329..1633348	325.604	8.34698	0	0	159.926	136.073	181.571	159.19	0.319473	0.557168	0.553567	0.476736
ABUW_2803	2801703..2802473	293.097	8.19523	2.19824e-13	1.13371e-11	30.0923	30.7125	124.306	61.7035	0	0.139292	0.553567	0.230953
sndH1	1506545..1507912	291.261	8.18617	4.34647e-10	1.43254e-08	0.970719	339.97	331.844	224.262	0.479209	0.69646	1.10713	0.760935
ABUW_1632	1629165..1629869	287.593	8.16788	0	0	161.382	144.178	69.6073	125.056	0.319473	0.417876	0.553567	0.430305
ABUW_0368	390759..391943	269.259	8.07285	1.24345e-14	9.07484e-13	33.9752	79.7671	183.151	98.9644	0	0.139292	1.10713	0.415475
ABUW_2809	2808896..2809255	256.986	8.00554	1.79967e-13	9.80441e-12	80.8124	66.3304	49.2681	65.4703	0.159736	0.417876	0	0.192537
ABUW_1325	1338623..1338841	256.883	8.00497	4.02123e-05	0.000569748	0	3.83906	12.0455	5.29486	0	0	0	0
ABUW_1396	complement(1402052..1402372)	246.895	7.94775	1.61947e-06	2.88668e-05	0.48536	11.0906	46.0099	19.1953	0.159736	0	0	0.0532455
ABUW_0937	complement(945425..945700)	244.338	7.93273	3.90576e-06	6.42871e-05	1.69876	5.33202	7.99743	5.0094	0	0	0	0
ABUW_0762	754425..755099	223.168	7.80199	1.3696e-11	5.57645e-10	6.30968	31.7789	148.989	62.3592	0.159736	0.139292	0.553567	0.284199
ABUW_2820	complement(2824869..2825750)	222.25	7.79604	1.11022e-16	1.43145e-14	110.419	115.172	104.164	109.918	0.479209	0	1.38392	0.621042
ABUW_2807	2805563..2807008	221.641	7.79208	2.22045e-16	2.68396e-14	73.532	128.395	274.085	158.671	0.798682	0.69646	0.553567	0.682903
ABUW_2810	complement(2809373..2812609)	208.185	7.70172	0	0	455.025	354.046	347.839	385.637	1.11816	1.95009	2.76784	1.94536
ABUW_1273	1301482..1301658	204.109	7.67319	8.50444e-05	0.00116237	0	1.70625	10.8607	4.18899	0	0	0	0
ABUW_2770	2761888..2763558	198.745	7.63477	0	0	432.941	275.986	436.897	381.941	0.958419	2.92513	1.6607	1.84808
gudD	complement(2785029..2786363)	176.65	7.46475	7.57021e-11	2.78872e-09	24.5107	42.4429	295.214	120.722	0.159736	0.557168	1.38392	0.700274
ABUW_0743	complement(744096..744323)	174.999	7.45121	0.000170569	0.0021919	10.4352	0.213281	0.296201	3.64824	0	0	0	0
ABUW_3801	complement(3862149..3862550)	174.598	7.4479	2.17274e-08	5.42204e-07	16.5022	15.5695	38.4074	23.4931	0	0.278584	0	0.0928613
ABUW_1324	1338270..1338626	174.554	7.44753	2.00106e-05	0.000295424	0	6.82499	33.5695	13.4648	0.159736	0	0	0.0532455
ABUW_2506	complement(2501453..2502391)	173.976	7.44274	1.55431e-15	1.36638e-13	48.7786	43.5093	136.45	76.246	0.479209	0.278584	0.553567	0.43712
ABUW_2505	complement(2500023..2501339)	171.082	7.41854	1.87628e-13	9.9417e-12	13.5901	81.0468	173.771	89.4694	0.479209	0.69646	0.276784	0.484151
ABUW_0796	774559..774882	163.177	7.35029	3.87695e-09	1.04139e-07	24.268	34.3382	37.4201	32.0088	0	0.139292	0.553567	0.230953
irlR	1491681..1492352	160.361	7.32518	1.8449e-07	3.92091e-06	0.24268	56.946	78.3946	45.1944	0	0.278584	0.553567	0.277384
ABUW_1250	complement(1291416..1291685)	159.725	7.31944	1.80532e-07	3.87944e-06	6.067	8.74452	48.7745	21.1953	0.159736	0.139292	0	0.0996762
hcaD	2776038..2777177	158.177	7.3054	7.20004e-09	1.89454e-07	5.82432	42.4429	251.179	99.8153	0.159736	0.139292	1.6607	0.653243
ABUW_2798	complement(2795178..2796641)	156.382	7.28893	6.32827e-15	4.89555e-13	83.7245	101.522	191.938	125.728	0.319473	0.835752	1.38392	0.846381
hcaA	2771673..2772506	153.539	7.26246	7.54952e-15	5.72579e-13	57.7578	107.707	195.197	120.22	0.638946	0.835752	0.830351	0.768349
ABUW_1511	1496784..1497575	152.896	7.25641	7.36003e-06	0.000115258	0	22.3945	47.9846	23.4597	0.159736	0	0.276784	0.145507
ABUW_2801	2799406..2799924	150.299	7.23169	1.28565e-09	3.82965e-08	41.9836	24.1007	47.5897	37.8913	0.319473	0.278584	0	0.199352
vanK	complement(2764930..2766276)	146.197	7.19177	1.88838e-12	8.30028e-11	15.0461	75.928	255.72	115.565	0.798682	0.69646	0.830351	0.775164
ABUW_2766	complement(2757357..2758370)	143.368	7.16358	9.51006e-12	3.95537e-10	32.2764	47.5616	229.161	103	0.159736	1.11434	0.830351	0.701474
ABUW_0570	complement(569512..570414)	138.443	7.11315	1.73405e-06	3.03607e-05	0.970719	12.5836	46.7998	20.118	0	0.139292	0.276784	0.138692
ABUW_2508	complement(2503693..2504619)	137.063	7.09869	6.9178e-13	3.26318e-11	65.7662	60.1452	73.7541	66.5552	0.319473	0.557168	0.553567	0.476736
ABUW_1519	1504540..1505268	135.4	7.08108	3.64714e-07	7.42481e-06	0.48536	20.0484	93.6983	38.0774	0	0.278584	0.553567	0.277384
astA2	complement(2797040..2798134)	135.193	7.07888	1.74463e-10	6.13475e-09	16.5022	30.4992	107.324	51.4417	0.159736	0.417876	0.553567	0.37706
ABUW_1249	1290433..1291419	133.536	7.06108	1.77636e-14	1.24926e-12	33.2471	58.2257	129.44	73.6376	0.319473	0.139292	1.38392	0.614228
ABUW_2804	2802533..2803252	131.561	7.03959	6.19464e-09	1.64116e-07	20.8705	18.5554	58.1542	32.5267	0.319473	0.278584	0	0.199352
ABUW_2794	2791864..2793324	131.154	7.03512	2.17604e-14	1.47665e-12	109.449	110.693	265.89	162.01	0.798682	2.08938	0.553567	1.14721
hcaB	2772544..2773995	127.717	6.99681	7.77156e-16	7.5151e-14	133.474	129.035	378.743	213.75	1.11816	0.835752	3.3214	1.75844
ABUW_1633	1629879..1632338	124.547	6.96054	0	0	371.3	440.638	748.204	520.048	2.23631	5.57168	4.70532	4.1711
ABUW_2793	complement(2790664..2791734)	121.79	6.92825	5.75984e-13	2.7505e-11	44.6531	61.8515	200.035	102.18	0.479209	0.278584	1.93748	0.898426
hcaC	2774087..2775964	120.899	6.91766	6.14331e-12	2.58286e-10	66.0089	100.029	405.796	190.611	0.319473	0.69646	3.87497	1.6303
ABUW_1254	complement(1292468..1292731)	117.673	6.87864	9.68797e-06	0.000149295	1.2134	5.97187	19.5493	8.91151	0	0.139292	0	0.0464307
ABUW_2808	2807218..2808513	116.689	6.86653	1.54321e-14	1.1054e-12	43.4397	88.2983	142.275	91.3378	0.479209	0.417876	1.6607	0.852596
ABUW_2763	2753978..2754811	116.488	6.86404	6.15559e-10	1.95163e-08	8.25111	35.1914	192.136	78.5261	0.159736	0.278584	1.6607	0.699674
desC	1494532..1495503	114.415	6.83813	9.30775e-09	2.43259e-07	1.2134	47.3484	135.759	61.4402	0.159736	0.835752	0.553567	0.516352
ABUW_2784	2779143..2779532	110.56	6.78868	2.37554e-07	4.96681e-06	1.94144	15.1429	61.5111	26.1985	0.319473	0.278584	0	0.199352
ABUW_2787	complement(2782338..2783924)	109.027	6.76854	7.10652e-11	2.64308e-09	33.0045	66.1171	400.661	166.594	0.479209	1.39292	2.76784	1.54665
ABUW_1510	1495500..1496762	108.769	6.76512	1.7141e-07	3.72479e-06	0.48536	36.8976	174.462	70.6152	0.159736	0.417876	1.38392	0.653843
ydcW	2800244..2801674	107.452	6.74754	4.78619e-11	1.83297e-09	28.3935	49.9077	293.832	124.044	0.798682	1.25363	1.38392	1.14541
ABUW_1522	1507940..1508392	104.771	6.7111	5.35841e-07	1.05747e-05	1.2134	131.594	26.5594	53.1224	0.159736	0.278584	1.10713	0.515152
ABUW_0761	753990..754415	100.969	6.65776	5.63238e-07	1.10589e-05	3.88288	14.0765	86.9844	34.9813	0	0	1.10713	0.369045
ABUW_3803	complement(3862588..3863520)	95.6266	6.57934	6.13477e-11	2.30381e-09	153.859	10.2375	126.774	96.9569	0.479209	0.69646	1.93748	1.03772
ABUW_1505	complement(1491088..1491576)	95.5572	6.57829	1.02863e-06	1.93142e-05	0.48536	23.0343	81.7515	35.0904	0.479209	0.278584	0.276784	0.344859
ABUW_1255	complement(1292728..1292985)	88.7973	6.47244	9.93519e-06	0.000152497	2.18412	4.90546	13.6253	6.90494	0.159736	0	0	0.0532455
ABUW_1520	complement(1505283..1506194)	88.6068	6.46935	1.77703e-06	3.09619e-05	0	39.457	100.116	46.5243	0.159736	0.557168	0.830351	0.515752
ABUW_2790	2786649..2788007	86.9565	6.44222	3.12054e-10	1.05879e-08	16.2595	80.4069	265.791	120.819	0.479209	1.25363	2.49105	1.40796
hcaE	2777259..2778509	85.1342	6.41167	1.08855e-09	3.31536e-08	8.49379	59.0788	266.68	111.417	0.958419	1.53221	1.38392	1.29152
ABUW_1515	complement(1501993..1502688)	81.8726	6.35531	5.02092e-06	8.09205e-05	0	28.1531	77.8022	35.3184	0.319473	0.139292	0.830351	0.429705
garD	2788078..2789625	77.9365	6.28423	1.83734e-10	6.40256e-09	17.7156	73.1554	380.717	157.196	1.7571	1.53221	2.76784	2.01905
kdgD	complement(2783955..2784866)	74.5616	6.22036	3.83142e-09	1.03636e-07	10.4352	32.8453	139.609	60.9633	0.479209	0.139292	1.93748	0.851995
ABUW_1077	complement(1090570..1090695)	73.1776	6.19333	0.000156306	0.00202884	0.728039	1.27969	1.97467	1.32747	0	0	0	0
hcaK	complement(2770187..2771419)	72.3831	6.17758	1.20965e-09	3.65541e-08	17.4729	77.421	304.791	133.228	1.27789	1.25363	3.04462	1.85871
ABUW_0545	complement(549257..549835)	71.3177	6.15619	2.6069e-05	0.000377658	0.24268	15.9961	48.0833	21.4407	0	0.557168	0.276784	0.277984
ABUW_2783	2778566..2779102	71.2199	6.15421	5.33236e-06	8.55832e-05	2.66948	17.2758	73.7541	31.2331	0	0	1.38392	0.461306
ABUW_2792	2789752..2790648	71.0981	6.15174	9.90904e-10	3.04192e-08	16.9876	48.6281	104.065	56.5603	0.159736	1.11434	1.10713	0.793735
ABUW_1268	1298854..1299036	70.8484	6.14666	0.000324108	0.00395473	0.48536	0.853124	2.76454	1.36768	0	0	0	0
hcaG	2779566..2781317	70.1801	6.13299	1.66536e-09	4.80718e-08	28.8789	85.0991	598.425	237.468	1.11816	4.31805	4.70532	3.38051
cfa	1497572..1498771	68.5944	6.10002	5.68145e-07	1.10989e-05	0.970719	42.4429	105.349	49.5875	0.638946	0.417876	1.10713	0.721319
vanA	2766768..2767844	68.2041	6.09179	4.37021e-10	1.43254e-08	16.7449	62.4913	262.138	113.791	1.11816	1.6715	2.21427	1.66798
ABUW_3503	complement(3550865..3551245)	67.0372	6.06689	1.64347e-06	2.91603e-05	9.70719	13.8633	27.2505	16.9403	0.159736	0.278584	0.276784	0.238368
ald1	complement(1615014..1616525)	66.4117	6.05336	3.57005e-06	5.95213e-05	52689.7	9595.3	1588.03	21291	371.068	296.413	294.221	320.567
hcaR	complement(2769661..2770059)	65.5629	6.03481	7.56344e-07	1.44829e-05	9.70719	15.3562	24.5847	16.5494	0.159736	0.278584	0.276784	0.238368
ABUW_1517	complement(1503167..1503739)	60.5792	5.92075	1.40835e-05	0.000211965	0.728039	16.2094	43.6403	20.1926	0.159736	0.278584	0.553567	0.330629
ABUW_2767	2758507..2759994	60.0852	5.90894	1.9984e-13	1.04457e-11	168.177	319.495	338.459	275.377	2.71552	6.68601	4.15175	4.51776
ABUW_2762	2752956..2753915	57.4329	5.8438	1.76587e-08	4.4643e-07	15.2888	28.7929	107.817	50.633	0.319473	0.975044	1.38392	0.892812
ABUW_1507	1492349..1493752	54.9706	5.78059	1.38747e-07	3.06671e-06	1.69876	70.1694	147.903	73.2571	0.798682	1.25363	1.93748	1.32993
ABUW_1624	complement(1619019..1620191)	52.3698	5.71066	7.20566e-06	0.000113299	20097.5	2795.05	725.495	7872.69	131.942	96.5293	222.534	150.335
ABUW_2439	2428766..2428987	49.9038	5.64108	5.87693e-06	9.39337e-05	52277.6	162650	12618.5	75848.7	1204.89	921.416	2433.48	1519.93
ABUW_1514	1500668..1501996	46.8877	5.55114	1.20901e-07	2.75085e-06	2.18412	73.7952	178.906	84.9616	0.958419	2.22867	2.21427	1.80045
ABUW_2765	2756470..2757345	46.7853	5.54798	4.83595e-08	1.15466e-06	8.73647	32.632	115.321	52.2298	0.638946	0.835752	1.93748	1.13739
ABUW_2818	complement(2823260..2823814)	44.8805	5.48802	1.22166e-05	0.00018531	3.6402	15.3562	41.5669	20.1878	0.638946	0.557168	0	0.398705
ABUW_1508	1493849..1494412	42.8756	5.42209	5.97407e-05	0.000822339	0.728039	14.7164	44.2327	19.8924	0	0.557168	0.830351	0.462506
ABUW_1518	complement(1503894..1504400)	41.7959	5.38529	0.000136919	0.00180137	0.24268	17.0625	21.7214	13.0089	0.319473	0.278584	0.276784	0.291613
ABUW_0744	complement(744323..744514)	41.4434	5.37307	0.000498034	0.00568258	8.73647	0.639843	0.394935	3.25708	0.159736	0	0	0.0532455
ABUW_1513	1498801..1500632	37.3541	5.22319	1.61182e-06	2.88636e-05	2.4268	86.3788	221.262	103.356	1.27789	4.45734	2.49105	2.7421
ABUW_2443	complement(2430503..2430646)	32.9689	5.04303	1.72945e-07	3.73716e-06	107.022	516.78	24.1898	215.997	8.94524	3.4823	7.19637	6.54131
ABUW_0577	complement(573523..573891)	31.9679	4.99855	0.000368332	0.00441086	0.48536	5.75858	25.572	10.6053	0.159736	0.278584	0.553567	0.330629
ABUW_1267	1298536..1298802	31.267	4.96657	0.000841935	0.00908169	0	4.69218	17.1797	7.29062	0.159736	0	0.553567	0.237768
ABUW_3240	complement(3267119..3269044)	30.7381	4.94196	3.61347e-11	1.41181e-09	151.19	133.514	72.1744	118.959	3.83368	2.78584	5.25889	3.95947
ABUW_2433	complement(2420869..2422104)	30.6824	4.93934	3.52273e-05	0.000500953	5555.91	40000.8	4549.55	16702.1	473.778	389.321	770.012	544.37
ABUW_0053	complement(58624..58782)	30.3932	4.92567	1.51107e-07	3.32093e-06	2136.31	1383.77	116.407	1212.16	43.1289	34.1265	42.3479	39.8678
ABUW_3191	complement(3221607..3222191)	29.4407	4.87974	0.000166054	0.00214099	2.91216	11.3039	20.7341	11.65	0.319473	0.69646	0	0.338644
ABUW_0765	756258..756334	28.5978	4.83783	0.00383994	0.0334524	0	0.639843	0.78987	0.476571	0	0	0	0
ABUW_2811	complement(2812801..2813241)	26.829	4.74572	1.73467e-06	3.03607e-05	32.0337	34.5515	30.6075	32.3976	0.958419	1.6715	0.553567	1.06116
ABUW_1385	complement(1396476..1397684)	25.754	4.68672	1.17883e-05	0.000179517	39.7995	60.3585	93.8958	64.6846	0	7.10389	0.276784	2.46022
ABUW_2786	complement(2781381..2782094)	25.6384	4.68023	1.34045e-08	3.45657e-07	47.5652	42.6562	62.6959	50.9724	1.11816	2.78584	1.93748	1.94716
ABUW_2813	complement(2813990..2814235)	24.8339	4.63424	0.000644157	0.00709857	0.728039	4.4789	6.12149	3.77614	0	0	0.553567	0.184522
ABUW_2816	complement(2814965..2819737)	24.1074	4.59141	2.90265e-09	8.19523e-08	106.779	88.9381	193.913	129.877	3.03499	6.82531	6.36602	5.40877
ABUW_1516	complement(1502706..1503200)	23.7052	4.56713	0.000793587	0.00862246	0.48536	8.9578	18.9569	9.46668	0	0.835752	0.276784	0.370845
ABUW_0615	complement(615607..617481)	22.4888	4.49113	7.79036e-11	2.84275e-09	254.328	255.724	265.001	258.351	6.06999	9.47185	19.6516	11.7312
ABUW_0514	complement(525402..526595)	22.4461	4.48839	1.28711e-09	3.82965e-08	151.432	112.612	79.6781	114.574	2.07657	6.68601	6.64281	5.13513
ABUW_0569	complement(568907..569512)	21.6689	4.43756	0.000998061	0.0104905	0.24268	6.18515	19.8455	8.75777	0.159736	0.69646	0.276784	0.37766
ABUW_2769	2760966..2761859	21.6268	4.43475	5.8857e-07	1.14402e-05	25.4814	55.0265	221.855	100.788	2.07657	5.57168	6.36602	4.67142
ABUW_1377	1390956..1391168	21.3617	4.41695	1.42337e-05	0.000213395	4940.23	656.052	179.004	1925.1	104.468	104.051	61.7227	90.0805
ABUW_2440	2429094..2429411	21.3244	4.41444	3.35276e-06	5.61405e-05	1599.26	3526.17	323.254	1816.23	109.579	77.7249	68.0888	85.131
ABUW_0737	complement(740524..741132)	20.8875	4.38457	9.5457e-06	0.000147979	5.82432	27.3	111.964	48.3628	1.91684	2.50726	2.49105	2.30505
ABUW_2321	complement(2305636..2305734)	19.5933	4.29229	0.00197629	0.0191586	1.2134	11.3039	0.592402	4.3699	0	0.139292	0.553567	0.230953
ABUW_1439	1432047..1432448	19.377	4.27627	0.051455	0.255372	1.2134	0	0	0.404466	0	0	0	0
ABUW_2812	complement(2813636..2813848)	18.9792	4.24635	0.00120145	0.012459	0.970719	3.19921	3.35695	2.50896	0	0.139292	0.276784	0.138692
ABUW_0121	135405..136130	18.4681	4.20696	0.000203979	0.00256727	3.6402	22.3945	30.41	18.8149	0.638946	0.835752	1.6607	1.04513
ABUW_1313	1325273..1325509	17.8019	4.15396	0.00339463	0.0301156	0	15.9961	15.6987	10.5649	0	0.417876	1.38392	0.600598
ABUW_1629	complement(1624829..1625086)	17.6787	4.14394	1.86771e-07	3.94771e-06	759.102	894.074	82.4427	578.54	33.3849	25.2118	39.58	32.7256
ABUW_1314	1325596..1326117	16.9541	4.08356	0.00129969	0.0134059	0.48536	15.7828	17.8708	11.3797	0.319473	0.835752	0.830351	0.661858
ABUW_0575	complement(572430..573272)	16.3479	4.03103	0.00176455	0.017149	0.24268	3.83906	16.1923	6.75802	0.479209	0.417876	0.276784	0.39129
ABUW_1283	complement(1304722..1304895)	15.5543	3.95924	0.000533509	0.00605165	4.8536	2.98593	6.22022	4.68658	0	0.557168	0.276784	0.277984
ABUW_1538	1524886..1525020	15.4998	3.95418	0.000842897	0.00908169	91.4903	16.2094	2.76454	36.8214	1.7571	1.25363	4.15175	2.38749
ABUW_3720	complement(3779190..3779618)	15.4146	3.94623	8.67811e-05	0.00118193	4692.7	572.233	117.493	1794.14	131.783	130.934	86.3565	116.358
csp1	complement(2678666..2678881)	15.406	3.94542	2.59392e-05	0.000377191	3948.89	807.055	260.262	1672.07	109.419	165.897	50.0978	108.471
ABUW_1651	1645792..1646262	15.3682	3.94188	3.85589e-07	7.80868e-06	686.784	900.899	75.63	554.438	25.0786	38.3053	44.8389	36.0743
ABUW_2458	2446955..2450437	15.1051	3.91696	0.000380428	0.00452768	15694.1	13746.2	1478.74	10306.3	613.388	768.892	664.557	682.279
ABUW_1657	1651777..1651908	15.0281	3.90959	6.69368e-05	0.000918126	99.7414	105.574	6.02276	70.4461	5.2713	3.76088	4.9821	4.67143
ABUW_1889	complement(1890719..1891525)	14.8956	3.89681	1.06783e-06	1.99535e-05	18.201	39.6703	121.245	59.7054	3.19473	2.08938	6.91959	4.0679
ABUW_0120	134555..135292	14.6809	3.87587	0.000536741	0.00607051	4.12556	12.7969	23.2024	13.3749	0.798682	1.25363	0.553567	0.868626
ABUW_2065	complement(2046467..2046643)	13.4217	3.7465	0.000599958	0.00670705	5327.06	9621.1	673.463	5207.21	480.168	283.459	400.229	387.952
ABUW_0810	788559..789101	13.2298	3.72572	0.00085038	0.00911155	24.7533	5.75858	19.1543	16.5554	0.479209	0.975044	2.49105	1.3151
ABUW_2143	2129710..2129874	12.9619	3.69621	6.49572e-06	0.000102553	286.362	702.547	52.4276	347.112	30.5097	27.0226	22.6963	26.7429
ABUW_1326	1338831..1339385	12.3353	3.62472	0.0023087	0.0219952	0.970719	15.3562	91.0325	35.7865	0.479209	0.557168	7.74994	2.92877
ABUW_0236	254791..255033	12.1757	3.60593	3.93575e-06	6.45063e-05	257.969	290.062	35.7416	194.591	11.0218	21.5903	15.2231	15.9451
ABUW_2805	2803318..2804025	11.7896	3.55944	0.000251324	0.00312579	22.5692	24.5273	36.6302	27.9089	0.638946	3.90018	2.49105	2.34339
ABUW_1471	1460237..1460599	11.7352	3.55277	2.72227e-06	4.6183e-05	463.761	1023.11	75.9262	520.932	50.1573	34.2658	48.7139	44.379
uraH2	complement(1490673..1491074)	11.6203	3.53857	0.00201269	0.0193659	1.2134	13.4367	26.5594	13.7365	0.798682	1.11434	1.6607	1.19124
putA	2272272..2276024	11.2011	3.48557	0.00111819	0.0116267	11078.1	3801.73	882.976	5254.27	481.925	502.844	422.372	469.047
ABUW_0770	758311..758793	11.0436	3.46514	0.0143106	0.100643	0	7.67811	25.572	11.0834	0.159736	0.139292	2.76784	1.02229
ABUW_0885	867406..881448	10.4424	3.38438	0.00156072	0.0154396	56114.1	48716.6	11462.8	38764.5	4985.86	2074.89	4075.91	3712.22
ABUW_2815	complement(2814453..2814944)	10.0787	3.33324	0.00149571	0.0148532	10.9206	10.2375	23.005	14.721	0.479209	2.64655	1.10713	1.41096
ABUW_2965	2978751..2978951	10.0404	3.32775	3.4313e-05	0.000491565	641.645	248.046	35.7416	308.478	34.1836	29.112	28.7855	30.6937
ABUW_1918	1917241..1917381	9.01988	3.17311	0.00370005	0.0324531	7.28039	21.5414	2.27088	10.3642	1.43763	0.835752	1.10713	1.12684
ABUW_2806	2804212..2805543	8.87628	3.14995	0.000177652	0.00227536	18.929	87.2319	260.855	122.338	6.70893	15.6007	19.0981	13.8026
ABUW_2724	2710557..2710901	8.8497	3.14563	0.000121215	0.00161676	1629.11	1253.88	121.936	1001.64	130.345	137.063	71.9637	113.124
ABUW_1466	complement(1456445..1456678)	8.62674	3.10882	0.00012312	0.00163653	400.664	854.403	45.8124	433.627	57.5051	38.4446	54.8031	50.251
cadA	complement(3723375..3724271)	8.52161	3.09113	0.112163	0.425339	0.24268	0.213281	0.0987337	0.184898	0	0	0	0
ABUW_1386	complement(1397810..1398100)	8.52135	3.09108	0.115558	0.43312	0	0.426562	0.0987337	0.175099	0	0	0	0
ABUW_2764	2754835..2756358	8.43237	3.07594	4.8108e-05	0.000669359	49.992	86.5921	294.523	143.702	20.7657	12.9542	17.4374	17.0524
ABUW_0646	complement(651474..651917)	8.37843	3.06668	0.000125344	0.00166038	799.873	262.549	63.8807	375.434	39.7744	39.2803	55.3567	44.8038
ABUW_2686	complement(2675924..2676382)	8.28648	3.05076	1.99641e-05	0.000295424	627.813	680.579	83.6275	464.007	51.1157	60.592	56.1871	55.9649
ABUW_1440	1432445..1432987	7.99797	2.99963	0.0119691	0.0865356	2.4268	4.90546	27.5467	11.6263	0.638946	0.278584	3.59819	1.50524
cpo	1887347..1888177	7.85458	2.97353	3.48925e-05	0.000498022	100.469	120.077	150.766	123.771	12.4594	11.9791	23.8034	16.0806
ABUW_2451	complement(2438282..2438899)	7.8029	2.96401	0.00019584	0.00248363	948.878	153.136	76.1237	392.712	44.0873	58.6419	48.1603	50.2965
ABUW_0449	complement(461097..463520)	7.66303	2.93792	0.00362973	0.0319813	5967.98	5943.71	1031.18	4314.29	689.263	380.267	619.442	562.991
ABUW_1146	complement(1170995..1172293)	7.54636	2.91578	0.0171948	0.116684	0.24268	0.426562	0.78987	0.48637	0.159736	0	0	0.0532455
ABUW_0229	complement(248441..249274)	7.38511	2.88462	0.028843	0.169294	8.49379	2.55937	0.0987337	3.7173	0	0.417876	1.10713	0.508337
otsA	3143284..3144714	7.27348	2.86265	0.000396154	0.00465752	2461.26	1371.4	339.15	1390.6	205.581	161.997	205.927	191.168
ABUW_3147	complement(3173306..3173806)	7.20872	2.84974	0.000632211	0.00698683	957.129	1829.95	143.46	976.847	159.896	165.618	80.8208	135.445
ABUW_0255	complement(267476..268990)	6.99485	2.80629	0.000480472	0.00553115	2737.67	988.984	437.39	1388.02	236.41	162.832	195.963	198.402
ABUW_1766	complement(1764140..1765072)	6.90716	2.78809	0.0544579	0.266637	0	10.664	0.0987337	3.58759	0	0.69646	0.830351	0.508937
acoA	complement(2116856..2117818)	6.87186	2.7807	5.63933e-05	0.000779033	965.866	160.601	270.135	465.534	69.0062	58.0847	76.1155	67.7355
kdpB	1569764..1571797	6.84961	2.77602	0.000618546	0.00685541	2131.7	378.574	484.881	998.385	167.084	94.1614	176.034	145.76
ABUW_1318	1331986..1332630	6.8263	2.7711	0.0174693	0.117515	0.48536	2.55937	6.71389	3.25287	0.319473	0.139292	1.10713	0.521966
ABUW_2064	complement(2045977..2046213)	6.7881	2.76301	0.00217431	0.0208691	88.0928	71.6624	11.4531	57.0694	5.75051	6.54672	13.0088	8.43535
ABUW_2453	2440241..2441842	6.69276	2.7426	0.000212469	0.00265965	1543.2	634.297	438.378	871.959	120.122	93.7435	177.141	130.336
ABUW_3718	complement(3776743..3776949)	6.64257	2.73174	0.00407302	0.0351331	518.364	48.4148	14.7113	193.83	35.9407	38.4446	13.0088	29.1314
ABUW_1536	complement(1522327..1522557)	6.40529	2.67926	0.00828783	0.0647623	3563.51	6484.59	374.596	3474.23	591.025	526.524	509.559	542.369
ABUW_3719	complement(3777003..3779117)	6.34415	2.66543	0.00702856	0.0560546	6513.28	1038.04	504.826	2685.38	484.002	459.663	326.051	423.239
ABUW_2061	complement(2042754..2043221)	6.32417	2.66088	0.000134008	0.00176909	925.095	627.686	91.7236	548.168	81.7851	91.5148	86.6333	86.6444
katE	complement(2424078..2426216)	6.25668	2.6454	0.00999409	0.0759472	4506.32	9951.47	982.006	5146.6	983.338	853.72	630.513	822.524
ABUW_3156	complement(3183097..3183267)	6.19216	2.63044	0.0118916	0.0862975	56.3017	28.7929	3.65315	29.5826	5.59078	4.73593	3.87497	4.73389
nuoM	complement(3191296..3192894)	6.172	2.62574	0.00476345	0.0401417	5034.88	1317.01	386.246	2246.04	464.354	347.951	279.275	363.86
ABUW_2442	complement(2429805..2430233)	6.12538	2.6148	0.000700023	0.0076923	634.122	471.991	47.096	384.403	50.4767	80.3715	57.2942	62.7141
ABUW_2708	2691519..2691713	6.1076	2.6106	0.00103399	0.0108387	77.6575	78.4874	23.8936	60.0128	12.9387	7.52177	8.85707	9.7725
ABUW_0788	769640..769858	6.00985	2.58733	0.224097	0.602154	0.24268	0.213281	0	0.151987	0	0	0	0
ABUW_0800	776544..776714	6.00985	2.58733	0.224097	0.602154	0.24268	0.213281	0	0.151987	0	0	0	0
ABUW_0766	756460..756633	6.00812	2.58691	0.224362	0.602154	0.24268	0	0.0987337	0.113805	0	0	0	0
ABUW_2025	complement(2012367..2013611)	6.00812	2.58691	0.224362	0.602154	0.24268	0	0.0987337	0.113805	0	0	0	0
ABUW_0558	complement(558827..559267)	6.00622	2.58646	0.224654	0.602154	0	0	0.197467	0.0658225	0	0	0	0
ABUW_1251	complement(1291697..1291912)	6.00622	2.58646	0.224654	0.602154	0	0	0.197467	0.0658225	0	0	0	0
ABUW_1991	1993752..1994033	6.00622	2.58646	0.224654	0.602154	0	0	0.197467	0.0658225	0	0	0	0
ABUW_2019	complement(2009700..2009996)	6.00622	2.58646	0.224654	0.602154	0	0	0.197467	0.0658225	0	0	0	0
ABUW_2045	complement(2025164..2026381)	6.00622	2.58646	0.224654	0.602154	0	0	0.197467	0.0658225	0	0	0	0
ABUW_2797	complement(2794564..2794974)	6.00622	2.58646	0.224654	0.602154	0	0	0.197467	0.0658225	0	0	0	0
ABUW_2679	complement(2670707..2671300)	5.91476	2.56432	0.000855949	0.00914589	199.483	675.887	65.7567	313.709	45.8444	49.8665	63.3834	53.0314
ABUW_2456	2444655..2445557	5.83031	2.54357	2.10898e-05	0.000309289	572.239	479.029	194.407	415.225	76.0346	56.274	81.3744	71.2276
ABUW_0936	complement(945094..945366)	5.7946	2.53471	0.0363724	0.200126	0	0.853124	2.46834	1.10716	0.319473	0	0.276784	0.198752
ABUW_0628	complement(629273..629914)	5.76717	2.52786	0.000430358	0.00499887	924.125	518.912	96.6603	513.233	91.6887	71.4568	103.794	88.9798
ABUW_2148	complement(2133222..2133551)	5.69894	2.51069	0.000586662	0.00657742	243.893	540.241	60.3263	281.487	45.8444	65.6065	36.5354	49.3288
ecnB	complement(695949..696089)	5.67171	2.50378	0.00336378	0.0299795	180.068	162.52	7.8987	116.829	26.9955	25.2118	9.41064	20.5393
ABUW_0181	complement(199427..200194)	5.64059	2.49585	0.00242152	0.0228449	809.337	2338.2	239.331	1128.96	185.774	242.925	171.606	200.102
ABUW_2621	complement(2618549..2619007)	5.63188	2.49362	0.000702874	0.00770175	551.369	429.974	57.858	346.4	62.457	65.4672	56.4638	61.4627
ABUW_3898	3965532..3965783	5.62694	2.49235	0.000233321	0.00291124	192.445	161.667	36.6302	130.247	22.5228	19.5009	27.4016	23.1418
ABUW_2553	complement(2544564..2544662)	5.60895	2.48773	0.0314411	0.180705	1.69876	6.18515	0.78987	2.89126	0.159736	0.557168	0.830351	0.515752
ABUW_2003	complement(1999414..2000658)	5.56674	2.47683	0.0365465	0.20027	0.728039	0.639843	0.197467	0.521783	0	0.139292	0	0.0464307
ABUW_2652	2650238..2650375	5.56498	2.47638	0.0349016	0.196506	0.48536	0.639843	0.296201	0.473801	0	0.139292	0	0.0464307
ABUW_0734	complement(739888..740112)	5.56003	2.47509	0.0486215	0.246162	0.24268	0.213281	0.592402	0.349454	0	0.139292	0	0.0464307
ABUW_0521	530383..530697	5.53521	2.46864	0.000267384	0.00329376	720.759	565.834	105.645	464.079	84.6603	106.837	59.7852	83.7608
ABUW_3685	3742844..3744160	5.50548	2.46087	0.00162857	0.0160287	2002.11	576.925	282.181	953.738	196.795	173.836	148.91	173.18
ABUW_2821	complement(2826194..2826283)	5.50532	2.46083	0.0831952	0.351693	24.268	0	0.987337	8.41844	2.39605	2.08938	0	1.49514
ABUW_2594	complement(2588077..2589240)	5.50166	2.45987	9.73351e-05	0.00130967	217.441	569.034	319.601	368.692	57.8246	40.6733	102.963	67.1538
ABUW_2455	2442667..2444658	5.48232	2.45479	0.00091112	0.0096819	877.53	1142.12	455.557	825.069	134.818	116.309	200.668	150.598
ABUW_3198	complement(3226652..3227638)	5.47395	2.45258	0.00934318	0.0715632	4191.81	940.782	143.361	1758.65	351.9	419.687	192.088	321.225
ABUW_2595	2589493..2589924	5.47034	2.45163	0.000514513	0.00585334	233.215	297.953	69.9035	200.357	34.8226	41.0911	33.7676	36.5604
ABUW_0906	complement(901178..901251)	5.44961	2.44615	0.0166386	0.113908	10.6779	5.5453	1.48101	5.90141	0.638946	1.39292	1.10713	1.04633
ABUW_1649	1645128..1645379	5.37197	2.42545	0.00338025	0.030057	359.166	176.17	15.205	183.514	31.7876	41.509	29.0623	34.1196
kdpC	1571811..1572416	5.36433	2.4234	0.00253582	0.0238072	677.562	66.3304	89.8477	277.913	60.0609	36.9124	58.4013	51.7915
ABUW_1786	complement(1782797..1783030)	5.36326	2.42311	0.0147897	0.103075	4750.21	799.803	114.926	1888.31	294.075	603.97	158.043	352.029
araT	3871369..3872583	5.26118	2.39539	0.00198516	0.0191965	2096.75	1007.54	391.183	1165.16	226.826	257.133	180.186	221.382
ABUW_2437	complement(2426277..2427686)	5.24372	2.39059	0.00323721	0.0291199	1344.69	1977.75	210.599	1177.68	231.618	218.131	223.918	224.556
ABUW_2430	2418995..2419606	5.22088	2.38429	0.000925968	0.00979442	478.807	135.433	105.843	240.028	29.711	38.0267	70.303	46.0136
ppiB	complement(1607409..1607918)	5.15452	2.36584	0.00107805	0.0112396	1086.72	274.706	92.6122	484.679	92.9666	115.334	73.6244	93.9749
ABUW_0166	complement(185359..186126)	5.14866	2.3642	0.0223971	0.141896	9274.98	3734.12	547.182	4518.76	1173.1	931.027	528.657	877.596
ABUW_2720	2707433..2707648	5.13036	2.35906	0.00130694	0.0134448	187.106	107.067	16.9822	103.718	24.1202	19.2223	17.1606	20.1677
nuoN	complement(3189797..3191293)	5.10134	2.35088	0.0127876	0.0912593	4944.12	1010.1	332.042	2095.42	541.986	442.67	247.445	410.7
miaA	1603081..1604025	4.90331	2.29376	0.0197491	0.129694	5446.22	1754.88	243.082	2481.39	656.517	580.012	281.489	506.006
ABUW_0333	356034..356402	4.85106	2.2783	0.00265945	0.0247874	311.844	149.936	34.6555	165.479	35.142	26.7441	40.4104	34.0988
minD	3075270..3076082	4.84181	2.27555	0.00627618	0.0507871	2166.16	731.34	168.538	1022.01	245.196	247.8	140.052	211.016
nuoL	complement(3192896..3194785)	4.75713	2.25009	0.0130003	0.0926061	4277.72	1600.89	467.109	2115.24	557.8	446.291	329.649	444.58
ABUW_3331	complement(3366235..3366846)	4.73395	2.24304	0.0272098	0.160929	0.970719	0.639843	0.493669	0.70141	0	0.278584	0	0.0928613
ABUW_0098	110613..110948	4.6288	2.21064	0.0120194	0.0865757	2457.62	706.6	118.48	1094.23	230.021	363.831	115.142	236.331
gltI	complement(2315780..2316673)	4.62043	2.20803	0.00145776	0.0145325	679.746	425.709	106.04	403.832	85.1396	92.4899	84.419	87.3495
cinA1	2428002..2428481	4.60022	2.2017	0.0106981	0.0801946	25.2387	46.0687	21.9189	31.0754	4.63236	3.90018	12.1785	6.90367
fis	complement(1519763..1520032)	4.58601	2.19724	0.00605731	0.049222	842.342	228.424	46.7998	372.522	98.0782	102.24	43.1782	81.1656
edd	complement(3435621..3437474)	4.49156	2.16722	0.00390847	0.0338968	2063.99	795.325	631.995	1163.77	280.976	199.605	296.712	259.098
nuoJ	complement(3195090..3195611)	4.47156	2.16078	0.0029508	0.0271754	820.986	220.746	99.3261	380.353	111.816	77.8642	65.3209	85.0002
ABUW_2435	2423144..2424022	4.46767	2.15952	0.002392	0.0226771	295.584	1353.91	133.192	594.228	120.921	131.074	146.972	132.989
ABUW_1143	1168985..1169290	4.4176	2.14326	0.0100903	0.076304	74.5027	60.5718	11.3544	48.8096	10.3829	11.5612	11.0713	11.0051
ABUW_2056	2035907..2036884	4.4167	2.14297	0.000705659	0.00771042	96.1012	90.2178	86.9844	91.1012	22.3631	14.3471	26.2944	21.0015
ABUW_1164	1191056..1191295	4.40001	2.13751	0.0141906	0.0999807	82.9965	33.9117	17.9695	44.9592	9.26472	6.54672	14.9463	10.2526
ABUW_1458	1450199..1450283	4.3851	2.13261	0.0388413	0.20983	23.0546	6.18515	2.46834	10.5694	1.59736	2.78584	2.76784	2.38368
ABUW_3875	complement(3942924..3943154)	4.37999	2.13093	0.00349834	0.030894	216.228	72.089	29.8176	106.045	29.072	19.6402	23.8034	24.1719
ABUW_3849	3917133..3917879	4.37774	2.13019	0.00588347	0.0481126	1604.36	919.667	237.948	920.657	216.603	207.684	206.481	210.256
ABUW_1885	complement(1886120..1887016)	4.34635	2.11981	0.0037931	0.0331807	11.406	45.8554	107.718	54.9933	12.4594	12.8149	12.732	12.6688
ABUW_1421	1412739..1413224	4.34625	2.11977	0.062712	0.292809	0.24268	0.426562	0.78987	0.48637	0	0.139292	0.276784	0.138692
ABUW_3265	3294614..3295045	4.34557	2.11955	0.00302597	0.0277357	392.899	196.858	65.4605	218.406	75.7151	38.5839	36.2586	50.1859
ABUW_3157	complement(3183396..3185072)	4.34502	2.11936	0.0189024	0.125626	1888.78	3601.25	466.714	1985.58	456.048	507.301	407.425	456.925
ABUW_1317	1331265..1331996	4.31939	2.11083	0.0569747	0.274846	2.18412	1.70625	4.34428	2.74488	0	1.11434	0.830351	0.648229
ABUW_1891	1892175..1892867	4.30563	2.10622	0.00145708	0.0145325	373.97	464.739	113.939	317.549	73.3191	76.8892	70.8566	73.6883
aceF	172935..174914	4.30238	2.10514	0.0314026	0.180705	6266.24	4212.3	877.842	3785.46	1196.27	1004.57	438.425	879.755
ABUW_0594	complement(592066..592881)	4.28471	2.0992	0.0522833	0.258483	1.45608	2.13281	5.72656	3.10515	0.319473	0.69646	1.38392	0.79995
ABUW_2414	2400358..2400867	4.27872	2.09718	0.00141025	0.0142424	117.457	70.8093	50.5517	79.606	12.9387	13.6506	29.6158	18.735
lipA2	2118183..2119169	4.27642	2.0964	0.00273838	0.0252794	409.158	108.773	140.597	219.509	34.1836	30.0871	89.9547	51.4084
ppsA	complement(1540082..1542460)	4.26372	2.09211	0.0392235	0.211599	9188.34	3393.73	768.642	4450.24	1312.71	1174.79	643.522	1043.67
ABUW_1652	1646451..1646732	4.24533	2.08588	0.0158923	0.109575	101.926	35.4046	12.9341	50.0881	7.18814	8.91469	19.3748	11.8259
mgh	2441852..2442655	4.24058	2.08426	0.00171389	0.016781	256.998	236.742	206.65	233.463	44.4067	34.6837	86.91	55.3335
ABUW_1801	1795072..1795161	4.23652	2.08288	0.101405	0.399833	0.48536	0.213281	0.296201	0.331614	0	0	0.276784	0.0922612
ABUW_0468	481271..481516	4.21738	2.07635	0.0124403	0.0891098	386.346	252.311	15.9949	218.217	59.422	64.6315	30.9998	51.6844
nrdA	3210091..3212925	4.21025	2.07391	0.0279681	0.164658	5157.43	3455.58	1137.41	3250.14	919.603	872.246	523.674	771.841
pit	complement(2935728..2937359)	4.20958	2.07367	0.00637378	0.0512553	1938.04	366.203	271.32	858.522	191.844	213.674	206.204	203.907
metE	complement(3225587..3226630)	4.18407	2.06491	0.025592	0.154914	4132.35	1017.14	236.763	1795.42	468.507	603.552	215.061	429.04
cysP	complement(1031947..1032954)	4.18051	2.06368	0.00340951	0.0301785	1411.67	485.641	202.305	699.872	199.351	157.121	145.588	167.354
acoC	complement(2114286..2115821)	4.14923	2.05284	0.00174939	0.0170445	1120.45	149.936	410.831	560.407	144.881	132.049	128.151	135.027
ABUW_3599	complement(3660692..3660766)	4.12798	2.04544	0.0705915	0.315391	41.9836	6.61171	1.48101	16.6921	3.67394	5.01451	3.3214	4.00328
recR	complement(2132616..2133212)	4.05433	2.01946	0.00200688	0.0193581	433.669	446.824	121.64	334.044	80.5072	102.937	63.3834	82.2758
gidA	1522790..1524670	4.02931	2.01053	0.0346606	0.195719	5572.41	1253.03	532.076	2452.51	800.759	617.621	407.425	608.602
aceE	170215..172932	4.02294	2.00825	0.0415489	0.219615	5354.49	6617.89	1117.67	4363.35	1390.83	1278.98	583.737	1084.51
ABUW_1315	1326136..1326411	4.00458	2.00165	0.07628	0.333768	0	36.6843	34.1619	23.6154	7.18814	7.66106	2.76784	5.87235
msuE	complement(197620..198357)	3.9933	1.99758	0.000906867	0.00966325	267.433	251.245	169.23	229.303	49.5183	42.9019	80.544	57.6548
ABUW_0099	111202..111681	3.98056	1.99297	0.00835714	0.0650411	1444.92	907.937	182.657	845.17	243.598	267.162	125.937	212.232
ABUW_3195	3224245..3224346	3.97634	1.99144	0.0956427	0.388098	0.24268	0.426562	4.24555	1.63826	0.319473	0.417876	0.553567	0.430305
ssuA1	3920860..3921828	3.95516	1.98374	0.00335758	0.0299795	272.772	229.49	203.293	235.185	42.8094	34.9623	101.303	59.6915
adeK	complement(819437..820891)	3.95111	1.98226	0.0376005	0.20554	5183.16	1331.73	377.755	2297.55	835.422	625.421	283.426	581.423
kdpD	1572455..1575109	3.87573	1.95447	0.0144632	0.101386	1806.99	176.597	349.616	777.736	178.426	145.699	277.891	200.672
acnB	1588486..1591125	3.86576	1.95075	0.0496487	0.248758	8193.11	2856.47	727.964	3925.85	1328.05	1043.3	675.075	1015.47
acoB	complement(2115823..2116842)	3.8645	1.95028	0.00421971	0.0362708	558.892	90.0046	231.234	293.377	74.7567	58.6419	94.3832	75.9273
ABUW_1111	1129545..1130975	3.8626	1.94957	0.0110445	0.0821539	1322.36	1858.74	387.431	1189.51	311.806	358.259	253.534	307.866
ABUW_2722	complement(2708337..2708555)	3.85724	1.94757	0.0332095	0.188949	58.2432	39.8835	8.29363	35.4734	9.10498	9.47185	8.85707	9.14464
ABUW_2060	complement(2041577..2041942)	3.84414	1.94266	0.0229043	0.14429	28.1509	77.2077	18.4632	41.2739	5.11157	7.66106	19.6516	10.8081
ABUW_3695	complement(3754419..3754550)	3.83351	1.93867	0.0606929	0.288042	19.4144	25.1671	3.35695	15.9795	3.99341	3.4823	4.9821	4.15261
ABUW_1674	complement(1666036..1667604)	3.82837	1.93673	0.0500405	0.249751	7612.14	2967.16	600.104	3726.47	1255.21	1010.15	654.593	973.316
eda	complement(3434980..3435600)	3.82773	1.93649	0.00367629	0.032318	386.346	153.349	135.561	225.086	70.7633	42.2055	63.3834	58.7841
cyoB	complement(1535898..1537889)	3.80291	1.9271	0.0661457	0.301712	22395	7465.69	1368.65	10409.8	3826.33	3176.41	1208.99	2737.24
ABUW_2452	2439044..2440216	3.76236	1.91164	0.00149761	0.0148532	560.105	226.291	282.971	356.456	82.7435	68.6709	133.133	94.8491
ABUW_1113	1131668..1133389	3.71883	1.89485	0.0132577	0.094266	959.071	1601.53	281.49	947.362	247.432	248.775	267.926	254.711
ABUW_0641	644875..646128	3.70556	1.88969	0.0140821	0.0993969	1289.84	1487.21	288.5	1021.85	297.749	308.95	220.32	275.673
rpmE2	3539957..3540211	3.64173	1.86463	0.0592331	0.281813	5.58164	68.6765	14.0202	29.4261	4.95183	4.45734	14.9463	8.1185
ABUW_3582	complement(3641396..3641752)	3.64014	1.86399	0.00909444	0.069935	185.407	143.325	23.3999	117.377	31.1486	28.9727	36.5354	32.2189
ABUW_0952	961141..961365	3.61783	1.85513	0.0118084	0.0858553	116.972	89.578	20.5366	75.6954	24.1202	23.9582	14.3927	20.8237
nrdB	3213253..3214536	3.60534	1.85014	0.0113234	0.0834171	1380.36	1385.26	491.003	1085.54	354.934	305.467	242.462	300.955
aspQ	2342758..2343825	3.60044	1.84817	0.00504969	0.0421862	517.393	281.318	127.367	308.692	91.3693	90.5398	75.0083	85.6391
ABUW_1665	1657011..1657172	3.59574	1.84629	0.080161	0.344175	13.1047	1.70625	2.46834	5.75977	1.11816	0.975044	2.76784	1.62034
ABUW_3106	complement(3129650..3130123)	3.57761	1.839	0.00824038	0.0646528	774.391	598.253	76.2224	482.956	127.47	184.562	92.7225	134.918
ABUW_3339	3373094..3374074	3.57596	1.83833	0.148735	0.493182	0.48536	0.426562	0.0987337	0.336885	0	0.139292	0	0.0464307
ABUW_1914	1914724..1915428	3.57267	1.837	0.182594	0.540878	0	0.213281	0.394935	0.202739	0	0.139292	0	0.0464307
ABUW_1960	complement(1964201..1964641)	3.57259	1.83697	0.184883	0.542585	0.24268	0	0.394935	0.212538	0.159736	0	0	0.0532455
ABUW_2678	complement(2669697..2670326)	3.56899	1.83552	0.00453679	0.038738	293.4	933.104	124.701	450.402	135.137	117.423	125.937	126.166
ssuD	3922910..3924085	3.56824	1.83521	0.00479899	0.0403533	558.892	129.462	406.882	365.078	70.7633	58.5026	177.972	102.413
cyoC	complement(1535273..1535893)	3.55895	1.83145	0.0687395	0.309528	6982.14	2309.19	365.216	3218.85	1188.44	1113.36	411.3	904.367
ABUW_2800	complement(2798131..2799366)	3.5524	1.82879	0.00387028	0.033641	112.603	342.316	406.289	287.07	102.551	104.19	35.4283	80.7232
clpA	1808586..1810862	3.5355	1.82191	0.0533412	0.262165	5250.62	2679.23	562.684	2830.85	997.874	894.672	509.282	800.609
aroP3	1133530..1134909	3.53183	1.82041	0.00321679	0.0290036	391.928	833.289	218.3	481.172	109.26	106.976	192.641	136.292
smpA	3061654..3062052	3.53134	1.82022	0.00465177	0.0395452	495.795	634.084	116.901	415.593	115.489	131.074	106.285	117.616
kdpA	1568040..1569749	3.52601	1.81804	0.00486689	0.040747	801.814	496.518	404.512	567.615	165.487	96.1115	221.704	161.101
ABUW_0519	complement(529273..529767)	3.50443	1.80918	0.00835312	0.0650411	210.889	110.48	55.2909	125.553	32.4265	30.2264	44.8389	35.8306
ABUW_1415	1409841..1410077	3.49638	1.80586	0.459136	0.79278	0.24268	0	0	0.0808933	0	0	0	0
ABUW_2047	complement(2027031..2027327)	3.49638	1.80586	0.459136	0.79278	0.24268	0	0	0.0808933	0	0	0	0
ABUW_0546	complement(549874..550206)	3.49527	1.8054	0.459517	0.79278	0	0	0.0987337	0.0329112	0	0	0	0
ABUW_0758	752771..753025	3.49527	1.8054	0.459517	0.79278	0	0	0.0987337	0.0329112	0	0	0	0
ABUW_1279	1303158..1303469	3.49527	1.8054	0.459517	0.79278	0	0	0.0987337	0.0329112	0	0	0	0
ABUW_1307	1319714..1320064	3.49527	1.8054	0.459517	0.79278	0	0	0.0987337	0.0329112	0	0	0	0
ABUW_2001	complement(1998878..1999018)	3.49527	1.8054	0.459517	0.79278	0	0	0.0987337	0.0329112	0	0	0	0
ABUW_2004	complement(2000651..2000935)	3.49527	1.8054	0.459517	0.79278	0	0	0.0987337	0.0329112	0	0	0	0
ABUW_2018	complement(2009188..2009382)	3.49527	1.8054	0.459517	0.79278	0	0	0.0987337	0.0329112	0	0	0	0
ABUW_2040	2022324..2022518	3.49527	1.8054	0.459517	0.79278	0	0	0.0987337	0.0329112	0	0	0	0
ABUW_3329	complement(3365422..3365715)	3.49527	1.8054	0.459517	0.79278	0	0	0.0987337	0.0329112	0	0	0	0
bfr1	complement(330212..330676)	3.49421	1.80497	0.0490782	0.247649	2852.7	612.969	64.6706	1176.78	411.801	424.005	174.374	336.726
nuoG	complement(3197189..3199873)	3.49087	1.80359	0.0672573	0.306039	7333.78	3712.37	984.573	4010.24	1548.96	1306.98	590.103	1148.68
cyoD	complement(1534944..1535273)	3.45902	1.79036	0.0334911	0.189947	1922.27	386.678	85.6021	798.182	293.436	308.95	89.6779	230.688
ABUW_2700	complement(2684897..2685121)	3.44395	1.78406	0.03532	0.196572	81.5404	57.7991	9.3797	49.5731	15.175	12.6756	15.2231	14.3579
ABUW_1561	complement(1549854..1550417)	3.43684	1.78108	0.0149748	0.104177	264.278	87.4452	51.9339	134.552	34.6628	29.9478	52.8657	39.1588
paaG	complement(2525323..2526261)	3.43232	1.77919	0.0212423	0.136942	1856.02	979.813	258.189	1031.34	310.847	393.778	196.516	300.381
rpmI	complement(3318233..3318427)	3.43129	1.77875	0.0382742	0.207636	3020.15	689.537	155.802	1288.5	408.446	482.089	235.82	375.452
ABUW_3360	3399655..3400164	3.42736	1.7771	0.00722473	0.0575005	453.569	233.329	75.9262	254.275	89.7719	76.6106	55.9103	74.0976
ABUW_0178	complement(196462..197574)	3.41476	1.77179	0.00514325	0.0426912	349.459	172.971	222.052	248.161	59.7414	53.6274	105.178	72.8489
gapN	complement(3431094..3432722)	3.39213	1.76219	0.0175597	0.117919	1421.38	359.378	484.684	755.146	252.064	185.676	230.007	222.583
ABUW_2335	2318344..2319555	3.375	1.75489	0.00625391	0.0507131	271.316	284.73	174.166	243.404	52.2338	40.1161	124.553	72.3008
tauD	complement(2366107..2366988)	3.36699	1.75146	0.00520534	0.0431141	525.159	197.711	194.505	305.792	98.5574	85.9431	87.7404	90.747
ABUW_1459	1450338..1450411	3.3391	1.73946	0.183341	0.540878	32.2764	5.75858	0.394935	12.81	3.99341	7.38247	0	3.79196
ssuA2	3921900..3922883	3.33663	1.73839	0.00881327	0.0681794	327.618	152.922	270.432	250.324	45.5249	40.534	139.499	75.1859
ABUW_0611	complement(612207..613379)	3.33202	1.7364	0.0436864	0.227735	2723.6	1678.95	354.454	1585.67	456.367	691.724	279.275	475.789
ABUW_0903	complement(898936..899021)	3.3315	1.73617	0.16812	0.522317	1.45608	0	2.46834	1.30814	1.11816	0	0	0.372718
nuoK	complement(3194782..3195090)	3.3301	1.73557	0.0117298	0.0854441	412.313	226.078	56.7719	231.721	87.6953	77.8642	42.9015	69.487
rplM	complement(505559..505987)	3.32498	1.73334	0.0678406	0.306909	4761.86	1142.12	238.343	2047.44	776	787.975	283.15	615.708
pqqA	complement(2051479..2051595)	3.31053	1.72706	0.0681219	0.307822	5.33896	4.4789	1.67847	3.83211	0.958419	1.39292	0.830351	1.06056
gcd	646302..648707	3.30316	1.72385	0.0557134	0.270728	3448.24	2677.53	661.615	2262.46	780.952	819.315	454.202	684.823
citN	2899820..2901157	3.29854	1.72183	0.00792876	0.0627167	762.743	223.732	220.966	402.48	132.741	95.415	137.838	121.998
ABUW_1115	1135365..1136396	3.29143	1.71871	0.025054	0.152919	696.491	56.5194	124.01	292.34	69.3256	87.7539	109.33	88.803
sucA	852214..855054	3.28155	1.71438	0.0821867	0.348955	8501.32	7019.72	1419.3	5646.78	2368.09	2015.28	778.592	1720.65
ABUW_3711	complement(3768946..3769059)	3.27173	1.71005	0.145409	0.491217	0.728039	10.0242	8.98477	6.579	0	4.31805	1.6607	1.99292
ABUW_1193	1224800..1226692	3.27014	1.70935	0.0098952	0.0753438	137.114	164.44	665.564	322.373	65.9712	75.9141	154.168	98.6846
aspC	complement(1050534..1051769)	3.26362	1.70647	0.0415611	0.219615	2595.7	1332.79	359.391	1429.3	430.809	630.296	252.427	437.844
cyoA	complement(1537893..1538945)	3.25924	1.70454	0.0883487	0.365881	7850.69	5371.69	786.71	4669.7	1886.33	1722.21	689.468	1432.67
gcdH	complement(3245266..3246486)	3.25246	1.70153	0.00270129	0.0250565	541.661	268.734	386.148	398.848	99.995	110.876	157.49	122.787
ABUW_1675	1667840..1669231	3.22567	1.6896	0.0607659	0.288042	4100.08	1319.57	361.859	1927.17	773.444	578.34	440.363	597.382
gatB	complement(717870..719339)	3.22523	1.6894	0.010647	0.0799663	879.957	705.107	383.383	656.149	224.59	223.146	161.918	203.218
cyoE	complement(1534055..1534933)	3.22459	1.68912	0.0438535	0.228298	2175.87	353.193	131.118	886.726	400.939	251.422	172.436	274.932
otsB	3142445..3143296	3.2219	1.68791	0.0146599	0.102354	180.554	163.373	53.6124	132.513	31.6278	29.3906	62.5531	41.1905
ABUW_1431	1423557..1423880	3.20297	1.67941	0.264075	0.642083	0.728039	0	0.0987337	0.275591	0.159736	0	0	0.0532455
prpC	complement(3868042..3869199)	3.19257	1.67472	0.00585364	0.0479701	751.094	455.781	392.17	533.015	183.377	144.864	172.436	166.892
ABUW_2386	complement(2374626..2375921)	3.18702	1.67221	0.00630393	0.0508412	272.287	228.85	267.272	256.136	63.0959	55.5775	123.445	80.7063
cioB	2378950..2379954	3.18088	1.66943	0.00529581	0.0437697	345.819	699.988	233.801	426.536	127.789	99.4545	175.204	134.149
ABUW_1383	1395468..1396451	3.1475	1.6542	0.160491	0.510613	0.24268	2.13281	3.55441	1.97663	0.159736	0.278584	1.6607	0.699674
acdA	complement(603670..605451)	3.14434	1.65276	0.0289045	0.169336	1135.74	1760.21	526.152	1140.7	474.737	311.875	301.417	362.676
nuoH	complement(3196169..3197185)	3.14212	1.65174	0.0332664	0.188949	1651.68	667.143	234.493	851.105	343.274	285.827	183.231	270.777
metF	complement(1263636..1264472)	3.13909	1.65035	0.0103128	0.0777584	602.331	228.637	131.02	320.663	109.419	94.9971	101.856	102.091
def1	complement(3779655..3780185)	3.12798	1.64523	0.0205006	0.133186	1281.11	502.49	131.513	638.37	259.412	248.497	104.071	203.993
rlpA	complement(1283747..1284364)	3.11977	1.64144	0.0498443	0.249235	2537.7	1202.48	208.526	1316.24	549.494	522.484	193.472	421.816
ABUW_2209	complement(2194377..2194811)	3.11709	1.6402	0.0135021	0.095652	458.665	333.145	88.1692	293.326	99.5158	115.194	67.2584	93.9896
tauB	complement(2367863..2368657)	3.0857	1.6256	0.0162116	0.111379	559.62	225.864	102.288	295.924	110.538	94.44	82.4815	95.8197
ABUW_3278	3311928..3312188	3.08451	1.62504	0.0444154	0.229985	630.725	226.718	56.6732	304.705	107.662	161.857	26.5712	98.697
gabT	227864..229156	3.07893	1.62243	0.00940283	0.0718778	322.036	147.59	455.36	308.329	91.6887	75.2177	133.963	100.29
ABUW_3340	3374093..3374365	3.06559	1.61617	0.374445	0.738051	0.728039	0	0	0.24268	0	0.139292	0	0.0464307
ABUW_1721	1718751..1719758	3.0644	1.6156	0.0420136	0.221401	1801.17	597.187	138.227	845.528	365.477	295.16	166.9	275.846
tauA	complement(2368667..2369707)	3.05644	1.61185	0.0112295	0.0830509	814.433	479.669	141.584	478.562	179.544	165.618	124.276	156.479
ABUW_0051	complement(57168..57530)	3.04348	1.60572	0.021156	0.136613	174.972	56.0929	39.4935	90.1862	27.3149	32.5943	28.7855	29.5649
nuoI	complement(3195608..3196150)	3.02543	1.59714	0.0234014	0.146467	1147.88	383.906	127.367	553.049	261.808	211.584	74.7316	182.708
ABUW_0802	777872..777991	3.01326	1.59133	0.200918	0.570131	0	0.213281	0.691136	0.301472	0	0.278584	0	0.0928613
ABUW_0940	complement(947003..947608)	3.00353	1.58666	0.0100492	0.0762165	258.211	208.802	114.531	193.848	66.1309	58.6419	68.6423	64.4717
tal	complement(1663430..1664419)	2.98928	1.5798	0.0192648	0.127597	1032.6	326.96	120.949	493.504	168.682	181.637	144.758	165.025
ABUW_0068	complement(72582..73130)	2.98816	1.57926	0.024773	0.152601	879.472	778.049	78.7895	578.77	196.156	287.777	96.8742	193.603
ABUW_1020	complement(1031308..1031916)	2.98529	1.57787	0.0193923	0.128221	452.112	133.514	102.189	229.272	89.4524	67.4173	73.3476	76.7391
paaN	2526527..2528629	2.97376	1.57229	0.029545	0.172108	1309.01	823.691	486.955	873.22	281.615	341.126	257.685	293.476
ABUW_1541	1527863..1528459	2.9728	1.57182	0.0249937	0.152919	323.735	244.847	36.8277	201.803	78.2709	72.0139	53.1424	67.8091
ABUW_1352	1365602..1365961	2.94693	1.55921	0.0523617	0.258483	1335.47	1747.41	187.1	1089.99	366.915	571.376	171.052	369.781
ABUW_1790	1785435..1786031	2.94539	1.55846	0.0246003	0.152526	228.604	190.46	60.9187	159.994	54.9494	61.7063	45.9461	54.2006
ABUW_3874	3942424..3942750	2.94328	1.55742	0.0172291	0.116712	98.7707	169.345	47.5897	105.235	35.4615	34.823	36.8122	35.6989
nuoF	complement(3199885..3201216)	2.93595	1.55383	0.0588727	0.280789	2030.99	1736.96	468.59	1412.18	621.854	546.164	274.569	480.862
ABUW_2417	2402975..2404936	2.93062	1.55121	0.018126	0.121091	316.212	91.2842	508.676	305.391	71.8814	63.0993	177.972	104.318
ABUW_2701	complement(2685172..2685765)	2.92161	1.54677	0.0217286	0.13938	172.545	86.3788	39.1973	99.3738	24.1202	23.5403	54.5264	34.0623
ompR	complement(270657..271421)	2.9197	1.54582	0.026508	0.158283	1015.37	802.789	246.538	688.233	268.038	279.002	159.704	235.581
ABUW_0445	460043..460133	2.91365	1.54283	0.127496	0.459905	29.6069	28.7929	2.86328	20.421	6.06999	10.029	4.70532	6.93478
copR	3358032..3358715	2.91219	1.54211	0.249587	0.631126	0.24268	0.426562	0.0987337	0.255992	0	0.139292	0	0.0464307
ABUW_1481	1469822..1470616	2.91212	1.54207	0.251912	0.633547	0.48536	0.213281	0.0987337	0.265791	0.159736	0	0	0.0532455
ABUW_0539	complement(547175..547471)	2.90945	1.54074	0.343214	0.715379	0	0	0.394935	0.131645	0.159736	0	0	0.0532455
ABUW_1659	1652339..1652770	2.89909	1.5356	0.0364294	0.200155	99.256	90.6444	18.9569	69.6191	16.9321	18.108	37.089	24.043
mmsB	complement(3842938..3843828)	2.89429	1.53321	0.0159217	0.109582	102.654	288.143	277.442	222.746	60.6999	63.7957	106.838	77.1113
pstA	1137873..1139270	2.88795	1.53004	0.0231956	0.145887	380.522	90.8577	287.71	253.03	62.6167	62.4028	138.115	87.7115
acnD	complement(3865436..3868042)	2.88613	1.52913	0.0465968	0.239358	1726.42	847.365	959.099	1177.63	466.111	375.113	382.515	407.913
pstB	1139284..1140186	2.88154	1.52684	0.0187285	0.124689	542.389	177.023	148.693	289.369	93.1264	102.519	105.455	100.367
csrA	2741542..2741796	2.87939	1.52576	0.0469341	0.240771	981.397	317.789	57.3643	452.183	164.848	244.04	61.9995	156.962
sucB	855054..856250	2.87522	1.52367	0.0731277	0.324378	2388.45	1742.51	417.841	1516.27	723.127	601.463	257.132	527.241
ABUW_1556	1542616..1543452	2.87466	1.52339	0.0168357	0.114649	257.483	106.854	127.169	163.835	46.8028	37.8874	86.6333	57.1078
ABUW_1394	complement(1400921..1401307)	2.87334	1.52273	0.182634	0.540878	1.45608	0.213281	0.197467	0.622276	0.319473	0	0.276784	0.198752
gntT	complement(3433426..3434784)	2.87051	1.52131	0.0108958	0.0812044	519.092	252.098	271.419	347.536	123.636	85.386	154.445	121.156
paaB	complement(2521057..2521848)	2.86743	1.51976	0.00630915	0.0508412	460.849	594.84	211.29	422.327	168.203	161.3	111.821	147.108
ABUW_2814	complement(2814180..2814437)	2.86726	1.51967	0.147598	0.49262	0.728039	2.55937	4.34428	2.5439	0.479209	1.39292	0.830351	0.900827
ABUW_1623	complement(1617856..1618824)	2.86074	1.51639	0.0233671	0.146467	814.919	165.719	181.374	387.337	91.3693	155.589	159.151	135.37
raiA	complement(3281966..3282304)	2.85727	1.51464	0.0411182	0.218169	979.456	399.902	48.1821	475.847	152.548	243.9	102.963	166.471
nuoE	complement(3201213..3201722)	2.85107	1.51151	0.0173118	0.116862	674.165	482.228	135.463	430.618	189.447	162.554	100.749	150.917
pcaF2	complement(1871809..1873023)	2.85015	1.51104	0.0561817	0.272661	31.063	54.3866	455.557	180.336	69.3256	36.2159	84.419	63.3202
lpdA1	856313..857746	2.84108	1.50644	0.101292	0.399794	3370.58	3070.39	555.871	2332.28	1157.77	946.767	357.881	820.806
tauC	complement(2366997..2367866)	2.83944	1.50561	0.0163272	0.111975	453.569	207.309	180.781	280.553	85.1396	71.1782	140.329	98.8823
ABUW_0308	complement(331325..331708)	2.8331	1.50238	0.0265169	0.158283	206.035	90.2178	31.1011	109.118	42.8094	39.5589	32.9372	38.4352
sfcA	complement(3801040..3802737)	2.83283	1.50224	0.0436036	0.227735	1951.87	868.48	359.095	1059.82	393.75	439.605	288.685	374.014
ABUW_1063	complement(1072681..1074525)	2.82559	1.49855	0.0107949	0.0806072	472.74	329.732	267.272	356.582	90.8901	82.043	206.204	126.379
ABUW_3779	complement(3839273..3840046)	2.82521	1.49836	0.0427002	0.224402	28.3935	203.683	167.749	133.275	31.9473	32.0372	77.7762	47.2535
cysA	complement(1028440..1029501)	2.82494	1.49822	0.0257346	0.155533	512.782	104.721	263.52	293.675	101.433	84.8288	125.66	103.974
ABUW_1165	complement(1191330..1192016)	2.82151	1.49647	0.0240297	0.149914	160.411	139.699	136.944	145.685	51.1157	47.4986	57.2942	51.9695
gltA	complement(846075..847349)	2.81148	1.49133	0.0847588	0.354491	3165.76	1089.44	382.791	1546	703	609.542	336.846	549.796
hfq	1604120..1604626	2.80808	1.48958	0.106342	0.410919	4070.47	1498.94	270.925	1946.78	933.82	818.619	327.158	693.199
rpsI	complement(505160..505546)	2.8062	1.48862	0.0909588	0.375084	2299.88	384.759	106.04	930.225	420.426	438.491	135.347	331.422
ABUW_3218	complement(3250594..3250670)	2.80563	1.48833	0.191044	0.553527	1.69876	0	5.52909	2.40928	0.798682	0.975044	0.830351	0.868026
ABUW_0437	449889..449990	2.799	1.48491	0.13912	0.48046	29.8496	23.2476	3.15948	18.7522	6.5492	5.71097	7.74994	6.67004
gabD1	229153..230601	2.7959	1.48331	0.0202163	0.131866	844.04	577.138	471.947	631.042	243.279	248.497	184.338	225.371
mmsA1	complement(3843840..3845357)	2.79273	1.48168	0.0113615	0.0834171	203.851	548.772	473.823	408.815	103.03	116.309	220.32	146.553
ubiE	3583474..3584421	2.79031	1.48042	0.011253	0.0830662	649.411	445.331	212.278	435.673	163.41	177.458	127.044	155.971
ABUW_0023	27176..27319	2.78685	1.47864	0.148002	0.493084	40.5275	23.6742	2.56708	22.2563	8.14656	11.7005	3.87497	7.90735
gatA	complement(719339..720817)	2.77564	1.47282	0.0262895	0.157656	876.317	667.996	375.484	639.932	232.896	250.586	207.588	230.357
ABUW_1571	complement(1559081..1560109)	2.76977	1.46977	0.0180289	0.12065	247.291	144.178	131.316	174.261	41.0523	51.538	96.5975	63.0626
ABUW_2391	2379969..2380103	2.76357	1.46653	0.134935	0.471054	3.6402	11.3039	1.97467	5.63959	2.39605	1.6715	1.93748	2.00168
sdhC	848313..848705	2.76102	1.4652	0.0288049	0.169294	521.762	595.267	102.979	406.669	193.76	160.046	87.7404	147.182
ABUW_0547	complement(550203..552941)	2.75478	1.46194	0.129772	0.462633	2.4268	2.34609	0.691136	1.82134	0.638946	0.417876	0.830351	0.629058
ABUW_0551	complement(554045..554860)	2.73384	1.45093	0.160962	0.510613	3.88288	2.98593	6.02276	4.29719	0.638946	1.95009	2.49105	1.69336
pal	complement(1004219..1004782)	2.72741	1.44753	0.0215422	0.138644	738.232	444.691	132.599	438.507	211.012	171.051	99.9189	160.66
ABUW_2336	2319568..2320791	2.72525	1.44639	0.0255747	0.154914	271.073	148.87	234.789	218.244	60.3804	46.2449	134.24	80.2885
ABUW_0724	complement(729330..730760)	2.71919	1.44318	0.0579149	0.277635	1769.38	840.114	256.411	955.301	386.243	401.161	266.266	351.223
ABUW_1395	complement(1401304..1402059)	2.71881	1.44297	0.164869	0.515949	0.970719	1.91953	5.13415	2.6748	0.479209	1.6715	0.830351	0.993688
ABUW_1542	1528462..1529241	2.70933	1.43793	0.0228749	0.14429	436.338	296.247	115.815	282.8	112.135	97.783	102.963	104.294
ABUW_0930	938217..938306	2.69021	1.42772	0.254387	0.635369	0	20.0484	1.1848	7.07774	0.958419	2.50726	4.42854	2.6314
ABUW_0630	633178..633621	2.68527	1.42507	0.0271092	0.160579	523.703	441.492	96.7591	353.985	134.179	164.643	96.3207	131.714
cstA	1166889..1168985	2.68025	1.42237	0.0306531	0.177494	539.963	404.807	554.192	499.654	130.824	130.656	298.649	186.71
lpdA2	complement(2112872..2114275)	2.67645	1.42032	0.0221405	0.141553	545.059	85.7389	293.14	307.979	121.08	95.9722	128.151	115.068
dat	1126361..1127734	2.67109	1.41743	0.134288	0.470881	5127.82	1757.01	418.631	2434.49	1191.95	1106.67	435.381	911.336
pbpG	complement(3697511..3698518)	2.66863	1.4161	0.0647483	0.297442	1670.85	1176.24	277.146	1041.41	466.91	494.208	209.248	390.122
ABUW_1312	complement(1324135..1325064)	2.66764	1.41557	0.161521	0.510613	43.4397	66.1171	87.0831	65.5466	0.479209	71.4568	1.6607	24.5322
ABUW_2133	2119327..2120466	2.65934	1.41107	0.0250792	0.152919	372.999	145.031	204.872	240.967	86.2577	78.5607	107.115	90.6445
ABUW_2704	complement(2687570..2687677)	2.65257	1.40739	0.270697	0.647529	1.69876	2.13281	2.17214	2.00124	0.159736	0.69646	1.93748	0.931227
gltB	318069..322544	2.65161	1.40687	0.114742	0.431751	4241.07	1250.25	1251.84	2247.72	1041.48	775.299	726.003	847.595
gltL	complement(2313406..2314149)	2.63805	1.39947	0.0312654	0.18023	151.675	177.236	106.731	145.214	51.1157	46.1056	68.3655	55.1956
ABUW_2989	3007583..3008527	2.63218	1.39626	0.0967479	0.389693	14.3181	42.2296	313.183	123.244	30.0305	28.6941	81.9279	46.8842
sodC	complement(361932..362507)	2.63027	1.39521	0.0248154	0.152601	438.037	539.174	120.159	365.79	155.583	150.853	110.437	138.958
ABUW_0018	20378..23268	2.62586	1.39279	0.143912	0.48915	7487.16	7720.34	2890.23	6032.58	1367.98	3006.62	2517.35	2297.32
sodB	complement(1253125..1253751)	2.62434	1.39196	0.127844	0.459905	2575.8	3516.15	374.201	2155.38	921.041	899.687	642.968	821.232
ABUW_3778	complement(3838235..3839260)	2.62309	1.39127	0.042757	0.224402	69.8918	235.462	247.723	184.359	54.1507	49.1701	107.946	70.4221
ABUW_2126	complement(2110972..2112030)	2.61074	1.38446	0.0248015	0.152601	335.141	181.502	252.956	256.533	93.9251	88.0325	113.204	98.3874
ABUW_1543	1529258..1529992	2.60843	1.38318	0.0381079	0.207439	765.169	359.805	115.025	413.333	183.697	164.643	126.767	158.369
ABUW_1467	1456962..1457951	2.60535	1.38148	0.0197473	0.129694	137.357	175.53	202.799	171.895	51.1157	46.2449	101.58	66.3134
ABUW_0662	668299..669405	2.60222	1.37975	0.0115288	0.0842972	328.588	403.528	214.153	315.423	130.345	110.598	122.338	121.094
ABUW_1286	1306188..1306541	2.60202	1.37963	0.117142	0.436939	56.7871	29.0062	12.9341	32.9091	9.90366	8.49681	19.6516	12.684
ABUW_3544	complement(3604014..3604090)	2.59562	1.37608	0.263839	0.642083	52.9042	0	4.73922	19.2145	5.43104	11.9791	4.70532	7.37182
tatA	3458639..3458857	2.5867	1.37111	0.16199	0.510613	23.2973	5.33202	11.9468	13.5254	4.31289	4.03947	7.47316	5.27517
thrS	complement(3321831..3323753)	2.58637	1.37093	0.128666	0.46039	3114.8	2777.98	612.445	2168.41	1020.08	1087.03	407.702	838.271
gntK	complement(3432896..3433408)	2.57804	1.36627	0.0353764	0.196604	196.813	118.797	73.8528	129.821	56.387	40.534	53.9728	50.2979
ABUW_0186	207347..209314	2.57738	1.36591	0.0623634	0.292036	1565.77	429.761	418.236	804.589	306.534	284.991	344.872	312.133
adeI	complement(824080..825330)	2.56733	1.36027	0.136884	0.474591	3939.18	1010.95	309.826	1753.32	916.887	840.766	290.9	682.851
ppa	complement(3744267..3744794)	2.55747	1.35471	0.0305786	0.177328	455.267	532.349	145.04	377.552	153.347	189.158	99.9189	147.475
ssuB	3924893..3925693	2.55079	1.35094	0.0569873	0.274846	260.153	48.8413	136.253	148.416	35.781	31.6193	107.392	58.2641
ABUW_0211	complement(236481..236651)	2.55075	1.35092	0.208147	0.57987	0.970719	1.0664	6.31896	2.78536	0.638946	0.417876	2.49105	1.18262
secD	complement(539069..540970)	2.55002	1.35051	0.062096	0.291489	1543.2	720.036	465.233	909.49	387.84	354.359	327.435	356.545
ABUW_1933	complement(1931494..1933071)	2.54105	1.34543	0.128611	0.46039	31.063	130.101	988.818	383.328	106.385	78.7	267.65	150.911
ABUW_2420	complement(2407492..2408358)	2.53823	1.34383	0.046106	0.237467	122.311	60.7851	107.126	96.7406	29.3915	30.2264	55.3567	38.3249
ABUW_3158	complement(3185300..3185527)	2.53352	1.34114	0.111497	0.424061	1512.87	1181.58	80.6655	925.036	424.899	513.569	156.659	365.043
cioA	2377512..2378957	2.52976	1.339	0.0262844	0.157656	288.304	800.443	322.464	470.404	197.914	162.554	197.347	185.938
ABUW_3829	complement(3895617..3896747)	2.52962	1.33892	0.155865	0.504682	0.728039	0.853124	0.197467	0.592877	0.159736	0.139292	0.276784	0.191937
ABUW_1011	complement(1023569..1023985)	2.52234	1.33476	0.0514969	0.255372	904.225	710.225	82.9363	565.796	271.872	281.509	119.294	224.225
ABUW_3338	3371851..3373092	2.51673	1.33155	0.238107	0.619801	0	0.426562	0.691136	0.372566	0.159736	0.278584	0	0.146107
ABUW_2410	2396784..2397410	2.51149	1.32855	0.0414089	0.21941	177.642	123.916	73.1617	124.907	46.1638	37.3302	65.8745	49.7895
ABUW_3516	3564335..3564664	2.50768	1.32635	0.0614732	0.289764	170.119	166.359	44.134	126.871	66.2906	46.6628	38.4729	50.4755
ABUW_3493	complement(3541870..3542280)	2.50457	1.32456	0.0443907	0.229985	179.826	85.9522	63.3871	109.722	45.3652	37.7481	48.1603	43.7579
ABUW_3496	3544279..3544473	2.50416	1.32432	0.140401	0.48243	15.7742	8.9578	35.7416	20.1579	5.59078	5.98955	13.0088	8.19639
ABUW_3780	complement(3840068..3841195)	2.50202	1.32309	0.0482687	0.244705	54.603	265.748	316.738	212.363	67.888	70.4817	116.526	84.9652
ABUW_1577	1565692..1566990	2.49515	1.31913	0.0264315	0.158262	795.99	424.429	201.417	473.945	240.563	181.637	147.249	189.816
ABUW_2169	2150091..2150978	2.49301	1.31789	0.0222873	0.141896	266.948	202.404	132.303	200.552	69.3256	87.7539	83.8654	80.315
ssuC	3924082..3924879	2.49231	1.31748	0.0588658	0.280789	257.969	81.6866	166.959	168.871	39.1354	34.6837	129.811	67.8769
def2	complement(2952102..2952584)	2.48922	1.3157	0.0354608	0.196789	80.327	63.1312	78.2958	73.918	18.6892	32.3157	38.7497	29.9182
ABUW_1884	1884492..1886066	2.48491	1.3132	0.128459	0.46039	14.0754	45.8554	379.335	146.422	40.4133	34.4051	102.133	58.9839
ABUW_2337	2320791..2322203	2.47409	1.3069	0.0316913	0.181603	225.207	78.7007	229.852	177.92	59.1025	57.6669	99.3653	72.0449
ftsK	complement(3077540..3080572)	2.47253	1.30599	0.10778	0.414406	1928.58	1674.9	674.154	1425.88	641.342	639.768	448.389	576.5
ABUW_2653	2650326..2651252	2.46835	1.30355	0.213571	0.588384	0.970719	4.26562	5.92402	3.72012	1.11816	0.69646	3.04462	1.61974
ABUW_3473	complement(3521217..3521822)	2.46574	1.30202	0.0556297	0.270661	279.082	88.5116	98.2401	155.278	62.1375	61.0099	65.5977	62.915
nuoCD	complement(3201736..3203523)	2.46407	1.30104	0.134675	0.470961	2420.73	2330.09	644.04	1798.29	916.089	827.534	445.345	729.656
ABUW_3151	3177437..3178006	2.46214	1.29991	0.0361382	0.199646	94.6451	80.1936	62.1035	78.9808	28.4331	26.8833	41.5175	32.278
ABUW_2161	complement(2142124..2142714)	2.45161	1.29373	0.0482704	0.244705	187.106	90.8577	81.8503	119.938	48.5599	48.8915	48.9907	48.814
ABUW_2683	2672874..2674088	2.44563	1.2902	0.131382	0.464945	15.5315	57.3726	480.241	184.382	55.5883	40.6733	130.088	75.4499
ABUW_0878	complement(860346..860462)	2.43901	1.28629	0.349763	0.722695	0	0.426562	0.394935	0.273832	0	0	0.553567	0.184522
ABUW_0710	716525..717043	2.43439	1.28356	0.0641404	0.296287	140.512	52.2538	114.136	102.301	31.7876	42.7626	51.7585	42.1029
ABUW_0610	complement(610651..612093)	2.42834	1.27997	0.0166742	0.11395	391.685	286.436	343.495	340.539	110.218	117.284	194.302	140.601
nadE	3096476..3098101	2.42417	1.27749	0.0635027	0.294872	843.555	864.001	243.872	650.476	316.119	287.22	201.222	268.187
ABUW_1192	1224268..1224738	2.41864	1.2742	0.0676922	0.306909	429.058	238.661	47.9846	238.568	94.2445	132.467	68.9191	98.5434
ABUW_1676	1669306..1670160	2.41459	1.27178	0.0612503	0.289275	508.9	226.504	95.0806	276.828	139.61	100.29	103.794	114.565
ABUW_2425	complement(2411666..2411950)	2.40931	1.26862	0.13425	0.470881	77.9002	31.139	11.2556	40.0983	14.2165	17.8294	17.7141	16.5867
ABUW_3255	complement(3284472..3287362)	2.40863	1.26821	0.189318	0.549352	7486.19	7657.64	1526.62	5556.82	1350.73	3038.24	2532.02	2306.99
ABUW_0206	complement(231701..232327)	2.40718	1.26735	0.0397437	0.213512	267.433	178.303	95.673	180.47	81.9448	65.4672	77.2226	74.8782
ABUW_1574	1562421..1564064	2.40202	1.26425	0.067828	0.306909	736.291	84.246	250.29	356.942	139.29	122.159	184.338	148.596
ABUW_3533	3590643..3592025	2.39161	1.25798	0.024685	0.152526	422.263	260.416	225.705	302.795	120.122	99.4545	160.534	126.704
rubB	2910589..2911770	2.38653	1.25492	0.0326246	0.186675	213.801	242.714	227.877	228.131	82.1046	78.1428	128.151	96.1327
ABUW_1802	1795260..1798199	2.38405	1.25341	0.109141	0.417153	1759.43	1421.73	518.846	1233.34	582.399	568.868	400.229	517.166
ABUW_2946	complement(2961169..2961690)	2.37594	1.2485	0.0986532	0.393798	15.7742	30.4992	106.632	50.9686	12.4594	11.0041	41.2408	21.5681
ABUW_0649	654223..655284	2.3737	1.24714	0.224981	0.602233	19393.8	11546.6	1208.4	10716.3	5455.16	5912.53	2175.8	4514.49
ABUW_3336	3369333..3369548	2.37032	1.24508	0.385624	0.747867	0.24268	0.426562	0	0.223081	0	0.139292	0	0.0464307
icd	1088085..1089341	2.36582	1.24234	0.0266672	0.15869	486.573	442.771	225.705	385.017	146.958	166.315	174.65	162.641
ABUW_1683	complement(1678646..1679080)	2.36417	1.24133	0.0730283	0.32431	67.2223	36.8976	50.7491	51.623	19.8073	16.715	29.6158	22.0461
adeJ	complement(820891..824067)	2.36184	1.23991	0.21753	0.593373	9849.89	2612.05	916.841	4459.59	2646.19	2214.6	803.503	1888.1
putP	2270136..2271626	2.35209	1.23395	0.0356603	0.19733	910.292	279.825	266.779	485.632	220.277	186.094	212.847	206.406
ubiG	3915656..3916369	2.34905	1.23208	0.0405745	0.216771	289.032	189.18	204.478	227.563	87.6953	102.937	99.6421	96.7581
ABUW_3712	complement(3769246..3772136)	2.34756	1.23116	0.205701	0.577768	7443.23	7638.44	1211.46	5431.05	1374.05	3042	2524.27	2313.44
ABUW_0638	complement(641025..642230)	2.34241	1.22799	0.0482104	0.244705	155.072	232.476	305.087	230.879	75.0762	79.2571	142.267	98.8667
ABUW_0254	complement(266914..267345)	2.34095	1.2271	0.0811554	0.347004	40.5275	29.2195	67.8301	45.859	14.6958	15.4614	29.3391	19.8321
guaA	complement(3810107..3811675)	2.33495	1.22339	0.119139	0.44183	1885.86	1218.47	487.448	1197.26	567.704	634.057	336.015	512.592
ABUW_0233	complement(252271..252714)	2.33088	1.22087	0.100047	0.396426	509.87	1259.21	271.123	680.068	364.519	292.931	217.552	291.667
ABUW_2421	complement(2408441..2409301)	2.32947	1.22	0.070287	0.314788	77.1722	56.946	120.751	84.9565	27.6344	21.8688	60.6156	36.7063
hup	complement(2185585..2185857)	2.3293	1.2199	0.114747	0.431751	433.912	196.858	23.9923	218.254	87.2161	153.778	39.8568	93.6171
metY	complement(278148..279425)	2.32831	1.21928	0.0447698	0.231201	249.96	173.397	260.163	227.84	79.5488	66.5816	148.356	98.1621
cmk	complement(2232617..2233303)	2.32267	1.21578	0.153495	0.500174	2300.85	1392.72	207.637	1300.4	736.226	702.31	240.802	559.779
sdhD	848705..849070	2.32158	1.21511	0.06574	0.301283	746.968	443.838	95.8704	428.892	252.703	202.113	99.0885	184.635
ABUW_3528	3584433..3585101	2.31419	1.2105	0.0548891	0.268069	283.45	181.076	97.0553	187.194	93.2861	80.2322	68.6423	80.7202
acnA	complement(3379744..3382500)	2.30539	1.20501	0.16067	0.510613	2160.34	2429.7	749.29	1779.77	898.678	853.86	562.978	771.838
ABUW_3583	complement(3641934..3642515)	2.30519	1.20489	0.168592	0.522528	1716.47	513.58	38.8024	756.286	367.074	474.707	142.267	328.016
ABUW_2984	complement(3000533..3001324)	2.3026	1.20326	0.0837377	0.352062	69.6491	70.1694	270.037	136.618	36.7394	53.6274	88.0172	59.4613
efp	1166153..1166722	2.30196	1.20286	0.0991011	0.394771	998.627	809.614	159.356	655.866	302.221	404.365	147.802	284.796
hemE	1222249..1223322	2.3016	1.20263	0.0472515	0.242078	196.571	143.112	267.865	202.516	74.4372	92.7684	97.4278	88.2112
ABUW_3868	complement(3935015..3937905)	2.30052	1.20196	0.225393	0.602503	7413.63	7621.59	768.247	5267.82	1362.55	3034.61	2472.23	2289.8
ABUW_0511	520541..523431	2.29103	1.19599	0.225338	0.602503	7442.99	7539.05	893.836	5291.96	1360.8	3049.1	2519.56	2309.82
ABUW_1358	complement(1369953..1372349)	2.29089	1.19591	0.095155	0.387431	1447.83	913.269	485.671	948.923	489.592	374.556	378.086	414.078
ABUW_2639	complement(2637592..2638434)	2.28999	1.19534	0.0511629	0.254368	634.608	462.393	120.85	405.95	207.338	193.198	130.919	177.152
ABUW_1539	complement(1525057..1526064)	2.28703	1.19348	0.0643339	0.296287	518.607	168.918	142.868	276.798	110.857	128.009	123.999	120.955
vfr	2729880..2730587	2.28406	1.1916	0.0638401	0.296083	461.334	245.06	112.951	273.115	129.387	132.049	96.8742	119.437
ABUW_2293	complement(2279875..2280465)	2.28119	1.18979	0.0802599	0.344175	369.601	199.631	61.4124	210.215	97.4393	108.926	69.7495	92.0383
xth	complement(155034..155858)	2.27442	1.1855	0.0690641	0.310628	354.555	106.427	180.288	213.757	81.9448	113.662	86.0797	93.8956
ABUW_1661	complement(1654682..1655125)	2.27383	1.18512	0.097599	0.391205	880.928	655.839	71.6807	536.149	283.532	334.997	88.5707	235.7
brnQ	complement(1775572..1776873)	2.27322	1.18474	0.0747655	0.329752	373.484	160.601	126.379	220.155	82.2643	76.6106	131.749	96.8746
argD	1780157..1781365	2.27053	1.18303	0.0555292	0.270514	262.337	195.152	204.872	220.787	85.6188	84.8288	122.338	97.5953
gloB	complement(1512889..1513620)	2.2679	1.18136	0.07123	0.317783	333.199	94.6967	80.8629	169.586	65.1725	61.4278	97.7046	74.7683
aldH	2533415..2534995	2.26615	1.18024	0.132448	0.46687	42.7116	58.2257	430.973	177.303	55.9078	42.0662	137.008	78.3273
ABUW_0184	204604..206319	2.26527	1.17968	0.100859	0.39849	1470.88	435.093	441.438	782.471	389.278	309.367	337.399	345.348
ABUW_3087	3113898..3115055	2.26486	1.17942	0.0996505	0.395737	1183.31	694.443	247.229	708.326	334.808	410.076	192.918	312.6
sucC	857894..859060	2.26107	1.177	0.124772	0.454442	1238.15	1247.05	257.498	914.235	497.899	502.983	211.739	404.207
ABUW_2898	complement(2905472..2906917)	2.25348	1.17216	0.0773835	0.337067	858.116	667.569	207.242	577.642	253.182	322.739	192.641	256.188
ABUW_1427	1417691..1418155	2.25061	1.17032	0.230512	0.610081	0.48536	0.426562	0.394935	0.435619	0	0.417876	0	0.139292
ABUW_2674	complement(2667054..2667332)	2.24879	1.16915	0.405068	0.761952	0.48536	0	0.0987337	0.194698	0	0.139292	0	0.0464307
ABUW_0540	complement(547468..547689)	2.24866	1.16907	0.410755	0.764142	0	0.426562	0.0987337	0.175099	0	0.139292	0	0.0464307
ABUW_1985	1989922..1990233	2.24801	1.16865	0.412467	0.764142	0	0.213281	0.197467	0.136916	0	0.139292	0	0.0464307
ABUW_1260	complement(1295326..1295718)	2.24789	1.16857	0.415675	0.765634	0	0.213281	0.197467	0.136916	0.159736	0	0	0.0532455
ABUW_0741	complement(742953..743345)	2.24737	1.16824	0.452594	0.791783	0	0	0.296201	0.0987337	0	0.139292	0	0.0464307
ABUW_0112	complement(124951..125514)	2.24288	1.16535	0.0802179	0.344175	167.934	100.242	104.855	124.344	57.6649	47.4986	61.1692	55.4442
ABUW_3701	3759186..3759539	2.24164	1.16455	0.0630574	0.293156	123.281	66.7569	31.1011	73.7131	31.3084	33.8479	33.214	32.7901
atoA	2079357..2079998	2.23917	1.16296	0.102024	0.401047	116.972	465.806	91.0325	224.603	98.5574	109.483	92.7225	100.254
nudH	3511928..3512413	2.23847	1.16251	0.0727053	0.323246	705.47	585.456	124.997	471.974	214.207	301.149	116.803	210.72
bamA	1738622..1741147	2.2357	1.16073	0.124164	0.453643	1430.11	1089.65	282.971	934.245	526.012	427.766	299.48	417.753
ABUW_2290	2278041..2278271	2.22759	1.15548	0.118855	0.441201	677.562	688.258	62.6959	476.172	188.809	376.367	75.8387	213.671
ABUW_0477	488309..491199	2.22756	1.15546	0.254621	0.635369	7420.42	7602.19	456.545	5159.72	1376.13	3050.35	2522.33	2316.27
cycA3	959522..961000	2.22562	1.15421	0.0524164	0.258483	458.665	201.764	250.487	303.639	111.816	91.3755	206.481	136.557
ABUW_1829	1825835..1826224	2.22473	1.15363	0.0845211	0.354491	354.07	179.156	43.2454	192.157	94.564	104.19	60.062	86.2721
ABUW_3489	3538557..3539855	2.2204	1.15082	0.038686	0.209283	441.192	272.146	197.27	303.536	123.956	121.741	164.409	136.702
ABUW_2177	complement(2157690..2159837)	2.21896	1.14988	0.0436765	0.227735	507.686	265.108	184.435	319.076	120.761	150.435	159.981	143.726
fahA	complement(73767..75074)	2.21786	1.14917	0.182608	0.540878	1872.52	1956.21	286.13	1371.62	622.333	965.293	267.373	618.333
pqqC	complement(2049725..2050483)	2.20976	1.14389	0.0503146	0.250795	167.449	120.717	167.551	151.906	70.7633	59.617	76.9458	69.1087
ABUW_3259	3290079..3290978	2.20864	1.14316	0.0418726	0.220959	489.485	275.772	178.708	314.655	139.769	151.55	135.624	142.314
ABUW_0689	697204..697572	2.20689	1.14201	0.057427	0.275935	107.264	50.5476	81.2579	79.69	33.5447	39.6982	34.8747	36.0392
fkpB	3933023..3933505	2.2057	1.14124	0.0897135	0.370344	528.314	282.171	88.4654	299.65	152.069	145.56	109.606	135.745
pepA	3707621..3709069	2.20246	1.13911	0.0352694	0.196572	563.988	286.01	381.211	410.403	193.441	182.333	182.954	186.243
ABUW_3781	complement(3841207..3842856)	2.20125	1.13832	0.0813126	0.347149	135.173	498.224	510.651	381.349	127.949	126.477	265.712	173.379
ABUW_0634	637125..637544	2.19668	1.13533	0.119924	0.443429	26.2094	25.3804	56.5744	36.0548	15.3347	14.6257	19.9284	16.6296
minE	3076085..3076357	2.195	1.13422	0.157047	0.506637	377.61	116.665	27.1518	173.809	87.2161	115.194	34.8747	79.0951
ABUW_2545	complement(2537307..2538569)	2.18953	1.13062	0.148796	0.493182	22.5692	66.9702	351.097	146.879	46.6431	57.3883	97.4278	67.1531
leuS	3397003..3399627	2.17817	1.12312	0.129917	0.462725	1522.09	1036.55	611.853	1056.83	560.036	529.727	365.078	484.947
ABUW_3245	complement(3274482..3275369)	2.17372	1.12017	0.0760904	0.333315	444.589	264.255	123.318	277.388	132.422	162.136	87.7404	127.433
ABUW_0154	169272..169964	2.17091	1.1183	0.0591337	0.281686	545.059	302.219	164.885	337.388	172.835	175.786	117.079	155.234
ABUW_1469	1458708..1459307	2.16998	1.11768	0.108501	0.415526	49.0213	185.981	56.8706	97.291	42.0107	29.5299	63.1067	44.8824
ABUW_2961	complement(2974807..2975148)	2.16981	1.11757	0.0815728	0.347876	72.0759	98.9623	24.486	65.1747	34.5031	25.4904	29.8926	29.962
skp	1741189..1741692	2.164	1.1137	0.126043	0.45735	234.671	197.711	30.0151	154.133	83.063	79.9536	50.3746	71.1304
ABUW_3466	complement(3511095..3511745)	2.15983	1.11092	0.0968597	0.389693	84.6953	71.2358	118.086	91.3389	36.1004	37.191	54.8031	42.6982
nagZ	3425871..3426890	2.15962	1.11078	0.096401	0.389633	124.495	91.071	293.239	169.602	62.9362	58.0847	115.142	78.721
ABUW_2298	2285450..2285635	2.15853	1.11005	0.148365	0.493182	195.115	69.5296	12.0455	92.2299	40.8925	63.5171	23.5266	42.6454
mdh	480121..481107	2.15763	1.10945	0.189319	0.549352	2355.21	1487.85	391.084	1411.38	735.267	927.545	299.203	654.005
ABUW_1576	1564857..1565633	2.15533	1.10791	0.0724838	0.322632	332.957	149.723	109.397	197.359	105.746	94.5792	73.9012	91.4087
ABUW_3479	3528492..3530333	2.15269	1.10614	0.0482158	0.244705	370.087	307.978	453.089	377.051	127.47	117.702	281.212	175.461
ABUW_1767	complement(1765164..1765379)	2.15232	1.10589	0.238114	0.619801	24.5107	24.314	5.13415	17.9863	7.34788	7.38247	10.241	8.32378
ABUW_1530	complement(1515572..1516438)	2.15086	1.10491	0.117495	0.437833	1059.54	553.251	120.554	577.782	349.024	319.257	137.285	268.522
ABUW_2739	complement(2728502..2728927)	2.14909	1.10373	0.140264	0.48243	54.1176	31.139	52.4276	45.8947	12.14	15.1828	37.3658	21.5629
ABUW_0273	complement(292197..292272)	2.14802	1.10301	0.419414	0.768297	0	5.97187	2.27088	2.74758	0	3.76088	0	1.25363
ABUW_3524	3580463..3580969	2.14685	1.10222	0.0759651	0.333144	246.805	156.761	82.3439	161.97	50.7962	88.4504	86.91	75.3855
ABUW_0667	673231..673680	2.14667	1.1021	0.103326	0.405339	260.881	129.888	52.4276	147.732	62.6167	74.6605	68.9191	68.7321
ABUW_1920	1918058..1918804	2.1466	1.10205	0.254772	0.635369	0.728039	0.213281	0.592402	0.511241	0.159736	0.278584	0.276784	0.238368
rraA	complement(2200933..2201439)	2.14611	1.10173	0.10625	0.410919	150.219	181.929	67.3364	133.161	59.2622	76.4713	49.821	61.8515
ABUW_1753	1749233..1749526	2.13157	1.09191	0.156212	0.504785	51.9335	65.264	13.2303	43.4759	20.9255	17.6901	22.4195	20.345
ABUW_1468	1457939..1458733	2.12954	1.09054	0.0771895	0.336605	107.264	252.525	110.187	156.659	67.7283	51.6773	101.58	73.6617
ABUW_1689	1684694..1685722	2.12749	1.08915	0.0847462	0.354491	313.785	117.091	157.974	196.283	96.6406	75.4962	104.624	92.2537
ABUW_3694	complement(3752830..3754422)	2.12532	1.08768	0.0969194	0.389693	691.152	716.624	338.953	582.243	303.02	290.006	228.07	273.699
srpH	2400904..2401827	2.12454	1.08715	0.0955606	0.388098	82.0258	112.186	197.862	130.691	34.3433	34.5444	116.249	61.7123
thiC	3682394..3684271	2.12444	1.08708	0.128642	0.46039	1300.28	702.974	510.848	838.034	452.693	434.452	295.605	394.25
ABUW_3064	complement(3091087..3092412)	2.12399	1.08678	0.124306	0.453643	900.342	799.164	178.313	625.94	342.954	350.876	189.874	294.568
aspS	complement(595379..597157)	2.12348	1.08643	0.132168	0.466446	1300.28	657.545	411.127	789.65	416.912	420.801	277.337	371.683
ABUW_0301	325229..325819	2.1234	1.08638	0.112671	0.426012	566.415	253.378	69.4098	296.401	145.839	170.215	102.41	139.488
ABUW_0210	236055..236477	2.12188	1.08534	0.0993441	0.395332	118.67	106.214	29.6201	84.8348	40.4133	38.5839	40.6872	39.8948
rpsO	complement(3568597..3568866)	2.12023	1.08422	0.27319	0.649877	5694.48	1806.49	268.951	2589.97	1392.26	1826.81	445.345	1221.47
proS	complement(676410..678125)	2.11947	1.0837	0.0875078	0.363176	735.805	628.112	394.343	586.087	308.132	287.638	232.775	276.182
ABUW_2145	complement(2130417..2130683)	2.11879	1.08324	0.155051	0.503559	175.7	95.1233	13.9215	94.915	42.1704	71.1782	20.7588	44.7025
ABUW_1525	1510787..1512085	2.11839	1.08297	0.120383	0.44388	609.369	99.3889	140.103	282.954	124.435	120.905	155.276	133.539
ABUW_2941	complement(2955532..2957172)	2.11679	1.08188	0.172119	0.527668	28.6362	78.9139	441.537	183.029	60.0609	47.3593	152.231	86.5504
nirB	1699982..1702528	2.11532	1.08088	0.147194	0.49262	62.3687	98.5358	635.253	265.386	76.354	64.4922	235.82	125.555
hyu	2365305..2366039	2.11409	1.08004	0.198644	0.567053	5.82432	26.4468	150.668	60.9796	19.8073	15.4614	51.4817	28.9168
ABUW_1463	1451740..1453116	2.1133	1.0795	0.147672	0.49262	58.7285	62.278	356.922	159.31	46.3236	40.9518	139.222	75.4992
ABUW_0647	complement(652044..653219)	2.10829	1.07607	0.058815	0.280789	270.831	657.758	261.052	396.547	217.881	185.258	160.811	187.983
ABUW_2671	complement(2664975..2665621)	2.10644	1.0748	0.409179	0.764142	0	0	0.592402	0.197467	0	0.139292	0.276784	0.138692
ABUW_2981	complement(2997394..2997993)	2.1063	1.07471	0.140438	0.48243	26.4521	39.8835	95.5742	53.97	11.501	14.6257	51.205	25.7772
caiD	complement(2521848..2522621)	2.10094	1.07104	0.074069	0.327802	205.792	278.545	183.941	222.759	117.886	116.169	82.7583	105.604
ABUW_0041	complement(48599..49789)	2.09802	1.06903	0.0945058	0.385193	81.7831	138.206	422.975	214.321	74.9164	68.6709	163.302	102.297
ABUW_1723	complement(1721401..1721697)	2.09786	1.06892	0.166324	0.518261	86.1513	59.0788	12.6379	52.6227	26.3565	27.3012	21.3123	24.99
lspA2	3932491..3933021	2.09374	1.06608	0.106769	0.411338	340.48	167.639	69.3111	192.477	112.454	109.483	53.4192	91.7857
estB	2911825..2912769	2.09371	1.06606	0.0944753	0.385193	258.211	196.005	162.516	205.577	89.6122	94.7185	110.16	98.1635
ABUW_1968	complement(1970193..1971053)	2.09343	1.06587	0.226921	0.605332	5.33896	27.9398	186.804	73.361	19.9671	18.3865	66.9816	35.1117
acsA	193311..195260	2.09108	1.06425	0.105982	0.41059	512.782	391.37	639.992	514.715	231.618	200.58	307.507	246.568
pstC	1136497..1137876	2.0879	1.06205	0.112478	0.426012	298.982	92.3506	286.13	225.821	62.1375	74.7998	187.936	108.291
ABUW_1028	1039691..1040140	2.0872	1.06157	0.144253	0.489469	43.6824	34.5515	55.5871	44.607	19.8073	16.4365	29.0623	21.7687
fruB	complement(1769886..1772744)	2.08245	1.05828	0.080008	0.344175	279.567	257.43	553.008	363.335	133.859	117.423	272.909	174.73
ABUW_0702	complement(707139..707843)	2.07778	1.05504	0.0971672	0.390283	87.1221	91.2842	119.073	99.1597	34.8226	34.9623	74.4548	48.0799
cysD	complement(2904183..2905091)	2.07754	1.05487	0.163073	0.511261	1176.03	1092	201.91	823.312	467.708	521.788	199.007	396.168
ABUW_3221	complement(3250917..3250993)	2.07541	1.0534	0.460316	0.793313	0	1.0664	0	0.355468	0	0	0.553567	0.184522
ABUW_2416	2402068..2403000	2.07414	1.05251	0.126275	0.45776	133.474	72.3022	205.465	137.08	41.3718	35.3802	122.062	66.2712
rplT	complement(3317862..3318221)	2.07006	1.04967	0.273812	0.650556	4281.84	976.827	194.9	1817.86	991.644	1356.43	286.194	878.088
ABUW_1430	1420598..1423465	2.06864	1.04868	0.262416	0.640977	0.728039	1.70625	0.493669	0.975985	0.319473	0.278584	0.830351	0.476136
sdhB	850933..851643	2.06569	1.04663	0.181066	0.540878	1318.24	758.854	157.184	744.758	522.977	434.591	123.722	360.43
glcB	complement(2221720..2223885)	2.06551	1.0465	0.162189	0.510613	1280.86	1345.38	311.801	979.347	618.819	489.054	314.149	474.008
ABUW_0782	766133..767083	2.06492	1.04609	0.221309	0.598619	10.6779	35.6179	212.672	86.3228	20.7657	20.4759	84.419	41.8869
ABUW_0775	760769..761995	2.06436	1.04569	0.207055	0.578942	15.0461	43.0827	240.417	99.5152	23.3215	29.112	92.4457	48.2931
sdhA	849083..850918	2.06272	1.04455	0.265821	0.642893	4253.93	2578.78	611.458	2481.39	1682.34	1404.2	522.014	1202.85
ABUW_3575	complement(3634022..3634582)	2.06118	1.04347	0.121962	0.448004	120.127	171.904	46.7998	112.944	46.4833	45.4092	72.5173	54.8033
ABUW_2734	2721359..2723563	2.05661	1.04027	0.0475706	0.243069	516.665	326.107	373.312	405.361	193.441	187.766	210.079	197.095
ABUW_1529	complement(1514471..1515496)	2.05248	1.03737	0.09733	0.390532	515.937	317.789	110.286	314.67	186.892	153.082	119.57	153.181
ABUW_0133	147654..148004	2.05156	1.03672	0.20648	0.578324	1508.98	404.807	56.9694	656.92	361.324	446.013	153.061	320.133
ABUW_1955	1957266..1958234	2.04949	1.03527	0.141216	0.484672	61.6407	54.3866	202.009	106.012	38.0173	42.6233	75.0083	51.883
maiA	complement(73148..73780)	2.04912	1.03501	0.125486	0.456182	649.411	685.698	84.8123	473.307	216.283	343.773	132.579	230.878
tolB	complement(1004810..1006090)	2.04819	1.03435	0.0764304	0.334048	747.454	457.488	221.262	475.401	272.83	215.206	207.864	231.967
ABUW_2966	complement(2979062..2979577)	2.0455	1.03245	0.122445	0.449234	297.283	479.029	123.022	299.778	139.929	225.653	73.6244	146.402
ABUW_3772	complement(3829811..3831604)	2.04462	1.03183	0.201187	0.570131	28.6362	69.9561	564.757	221.116	82.2643	54.1846	188.213	108.221
mfd	complement(2195012..2198473)	2.04114	1.02937	0.115507	0.43312	578.791	460.9	563.967	534.553	254.939	229.553	303.078	262.524
paaH	complement(2525000..2525290)	2.03774	1.02697	0.147314	0.49262	170.361	142.045	23.8936	112.1	57.0259	68.3924	39.3033	54.9072
ABUW_2943	complement(2958691..2959482)	2.03211	1.02298	0.210054	0.583187	13.1047	29.2195	176.042	72.7888	24.2799	20.8938	62.5531	35.9089
ABUW_2142	complement(2128962..2129267)	2.02804	1.02008	0.173838	0.530289	821.957	343.809	52.2301	405.999	264.364	247.383	88.5707	200.106
ABUW_2845	complement(2859234..2859941)	2.02742	1.01964	0.106687	0.411338	414.74	294.114	122.43	277.095	154.625	157.679	97.151	136.485
paaC	complement(2519516..2521054)	2.0257	1.01842	0.124141	0.453643	680.474	822.625	317.034	606.711	324.105	339.315	234.436	299.285
ABUW_3077	complement(3105737..3106849)	2.02479	1.01777	0.171984	0.527668	40.5275	87.8717	307.654	145.351	44.0873	46.8021	124.829	71.9063
ABUW_1233	complement(1275970..1277088)	2.02409	1.01727	0.0980851	0.392746	200.696	202.617	116.21	173.174	114.691	101.683	39.58	85.318
ndh	complement(1079759..1081045)	2.02251	1.01615	0.0755212	0.332328	323.978	307.978	185.323	272.426	119.643	106.28	178.525	134.816
ABUW_1460	1450439..1450523	2.0222	1.01592	0.290314	0.665925	125.708	22.1812	3.15948	50.3496	25.3981	38.8625	10.241	24.8339
ABUW_0711	complement(717122..717700)	2.022	1.01579	0.108169	0.414667	190.261	111.119	165.576	155.652	69.9646	79.5357	81.6512	77.0505
ABUW_0259	274715..276916	2.01961	1.01407	0.0990907	0.394771	368.145	142.258	357.91	289.438	80.5072	93.8828	256.025	143.472
ABUW_0784	767488..767868	2.01636	1.01175	0.333027	0.704647	1.69876	5.75858	36.9264	14.7946	4.79209	3.34301	14.116	7.41702
prc	complement(3423495..3425678)	2.01611	1.01157	0.150437	0.494806	1074.34	752.668	493.274	773.429	474.737	398.514	276.784	383.345
ABUW_3848	3916369..3917067	2.01457	1.01048	0.0820095	0.348952	231.759	155.908	108.212	165.293	83.5422	81.2072	80.8208	81.8567
ABUW_0213	complement(237320..238564)	2.00951	1.00685	0.135938	0.473701	76.4441	246.126	321.971	214.847	79.5488	68.3924	173.267	107.069
ABUW_3491	3540464..3540796	2.00867	1.00624	0.130358	0.463015	135.173	81.26	27.3492	81.2606	43.1289	41.3697	36.5354	40.3447
ABUW_1591	1583217..1587722	2.00828	1.00596	0.239724	0.621327	2979.62	1034.2	656.086	1556.64	1007.78	726.547	590.656	774.994
prpB	complement(3869266..3870150)	2.00804	1.00578	0.0943968	0.385193	248.989	228.211	277.343	251.514	140.568	117.98	117.356	125.302
ABUW_3508	complement(3554710..3555054)	2.00468	1.00337	0.20851	0.57987	517.393	109.626	30.0151	219.012	138.492	145.839	43.1782	109.169
ABUW_3793	complement(3856633..3857010)	2.00429	1.00309	0.128378	0.46039	94.6451	98.9623	36.4327	76.6801	37.6978	54.0453	22.4195	38.0542
ABUW_2945	complement(2960308..2961132)	2.00393	1.00283	0.205023	0.577415	16.5022	29.0062	181.67	75.7262	23.0021	22.5653	68.0888	37.8854
idh	1084741..1086978	2.00228	1.00164	0.269907	0.647064	3301.66	2833.65	671.883	2269.06	1424.69	1377.04	597.576	1133.1
ABUW_2730	complement(2716760..2718175)	2.00202	1.00146	0.0627972	0.292809	568.356	485.641	281.786	445.261	222.034	257.133	187.106	222.091
thi3	528372..528809	2.00117	1.00084	0.106704	0.411338	232.973	204.536	62.7946	166.768	81.7851	95.8329	71.9637	83.1939
ABUW_2951	complement(2965919..2966986)	1.99589	0.997035	0.216478	0.592102	14.0754	47.9882	307.161	123.075	44.886	42.0662	98.2582	61.7368
ABUW_2086	complement(2067158..2067688)	1.99435	0.995922	0.260581	0.639548	4.36824	11.9437	70.9895	29.1005	8.78551	11.7005	23.5266	14.6709
ABUW_0541	complement(547699..548436)	1.99325	0.99512	0.312401	0.68397	1.94144	1.49297	5.72656	3.05365	1.27789	2.08938	1.38392	1.58373
gltD	322614..324035	1.99256	0.994622	0.100131	0.396426	602.089	473.697	387.53	487.772	284.491	250.586	197.9	244.326
ABUW_1787	1783246..1783605	1.99142	0.993794	0.237416	0.619651	1388.13	1645.46	108.41	1047.33	577.767	772.792	226.963	525.84
ABUW_1367	1382851..1383234	1.99069	0.993265	0.147337	0.49262	226.42	129.248	29.4227	128.364	61.818	71.3175	60.062	64.3992
ABUW_0052	complement(57715..58452)	1.99059	0.993199	0.101903	0.400978	137.599	130.315	195.888	154.601	65.0128	69.7853	99.6421	78.1467
ABUW_1133	complement(1154233..1156851)	1.98978	0.99261	0.120274	0.44388	675.135	469.005	488.14	544.093	234.014	257.551	329.372	273.646
ggt	complement(3042022..3044007)	1.9864	0.990158	0.15578	0.504682	175.215	125.836	696.27	332.44	122.678	113.802	265.989	167.489
moaE	1711540..1712025	1.98539	0.98942	0.105362	0.409176	88.3355	41.8031	76.9136	69.0174	35.4615	30.6442	38.4729	34.8595
ABUW_0781	765364..766119	1.98356	0.988089	0.242629	0.625038	7.28039	14.9297	92.711	38.307	8.46603	10.7255	39.0265	19.406
ABUW_0438	450223..451308	1.9833	0.9879	0.0677586	0.306909	320.337	197.072	278.232	265.214	124.754	148.207	127.874	133.612
ABUW_0364	complement(385595..386662)	1.97902	0.984783	0.477973	0.805943	0.24268	1.0664	1.1848	0.831296	0.319473	0.278584	1.10713	0.568397
ABUW_3809	complement(3870143..3870853)	1.97869	0.984542	0.0855605	0.356605	216.956	179.583	160.739	185.759	112.454	81.6251	86.6333	93.5709
rpoH	complement(1389336..1390202)	1.97614	0.982686	0.214174	0.589626	1719.87	1295.68	198.159	1071.24	659.712	619.431	346.81	541.984
hisIE	3588334..3589107	1.97248	0.980012	0.104946	0.408793	308.446	212.215	142.966	221.209	113.732	120.627	101.303	111.887
lepA	1040318..1042135	1.97023	0.978362	0.183602	0.540878	1426.96	808.335	373.608	869.633	528.408	497.969	297.266	441.214
fba	complement(2255156..2256193)	1.96855	0.977137	0.171276	0.526209	1198.84	549.412	226.791	658.347	398.702	441.973	162.195	334.29
ABUW_0110	complement(122445..123599)	1.96649	0.97562	0.0743817	0.32881	354.07	495.878	285.439	378.462	219.478	183.03	174.097	192.201
lnt	3552667..3554226	1.96391	0.973728	0.09989	0.396282	592.867	355.113	379.927	442.636	238.646	187.626	249.936	225.403
pcaJ2	complement(1873529..1874179)	1.96379	0.973644	0.218725	0.594956	27.9082	50.121	467.899	181.976	106.065	73.5462	98.5349	92.7154
rdgB	3456690..3457316	1.96193	0.972275	0.151481	0.496551	87.3647	87.2319	138.128	104.242	37.3783	48.3343	74.7316	53.4814
ABUW_0705	710624..711595	1.95858	0.969806	0.102452	0.402319	230.546	166.999	156.987	184.844	82.9032	96.8079	103.24	94.3171
ABUW_2511	complement(2505791..2506261)	1.95852	0.96976	0.358525	0.72568	0.970719	1.70625	2.96201	1.87966	0.638946	1.53221	0.830351	1.0005
ilvA2	711793..713028	1.95823	0.969547	0.121467	0.447035	207.491	169.558	278.725	218.592	75.0762	81.6251	179.079	111.927
metI2	complement(1513779..1514474)	1.95702	0.968657	0.15202	0.497893	513.025	220.106	84.5161	272.549	183.857	145.839	87.7404	139.145
yajC	complement(541022..541351)	1.95314	0.965799	0.127832	0.459905	100.227	75.0749	35.6429	70.3148	37.0589	41.7876	28.5087	35.7851
nlpD	1152314..1153144	1.95245	0.965284	0.116217	0.435167	209.918	183.208	162.318	185.148	85.2993	86.6396	113.481	95.1401
ABUW_0265	283097..283495	1.95166	0.9647	0.169576	0.523272	178.127	60.3585	19.7467	86.0774	44.0873	44.2948	43.7318	44.038
ABUW_1554	complement(1539262..1540017)	1.95076	0.964038	0.137865	0.477209	168.662	88.7249	39.1973	98.8615	50.9559	49.3094	51.4817	50.5823
ABUW_0096	complement(107613..108902)	1.94879	0.96258	0.0877518	0.363798	520.306	348.288	277.541	382.045	224.59	222.449	140.052	195.697
carO	1026616..1027356	1.9487	0.962511	0.30675	0.680727	3066.26	3124.14	274.184	2154.86	1547.85	1274.38	494.889	1105.71
pnp	complement(3566252..3568345)	1.94802	0.962005	0.274007	0.650581	3183.96	1338.34	546.689	1689.66	1085.89	1076.31	439.532	867.243
cysW	complement(1029513..1030397)	1.94677	0.961086	0.147527	0.49262	173.273	53.107	157.184	127.855	60.8596	49.0308	87.4636	65.7847
ABUW_2728	2715257..2715883	1.94418	0.959162	0.127876	0.459905	103.139	42.2296	57.7592	67.7093	30.0305	25.4904	49.2675	34.9295
bauE	1201823..1202593	1.94403	0.959049	0.236585	0.618456	7.28039	21.9679	125.886	51.7113	13.0984	17.9687	48.9907	26.6859
rpsB	1278330..1279082	1.94347	0.958636	0.359217	0.725941	13128.5	2563.21	551.23	5414.31	3451.75	3834.57	1071.15	2785.82
phoB	complement(118247..118957)	1.94296	0.958258	0.145109	0.49106	795.504	115.385	202.7	371.197	189.607	228.578	154.722	190.969
ABUW_1791	1786257..1786928	1.94176	0.957365	0.143577	0.488441	106.051	29.2195	71.6807	68.9838	20.2865	37.7481	48.7139	35.5829
ABUW_2980	complement(2996925..2997365)	1.94122	0.956963	0.234777	0.615256	8.25111	28.7929	98.9312	45.3251	11.3413	8.91469	50.0978	23.4513
folB	1567006..1567386	1.9379	0.954493	0.15871	0.508871	162.11	68.2499	26.8556	85.7385	52.3936	45.1306	34.8747	44.133
ABUW_1064	complement(1074526..1075776)	1.93691	0.953755	0.129447	0.462111	186.135	179.156	179.794	181.695	82.5838	63.7957	136.178	94.1857
ABUW_1883	1883482..1884480	1.93588	0.952992	0.257163	0.637052	7.28039	33.9117	206.353	82.5152	39.6147	24.794	63.6602	42.6896
caiB2	complement(3242436..3243665)	1.93459	0.952026	0.208531	0.57987	38.8288	65.6905	309.728	138.082	43.2886	42.2055	128.981	71.4917
lysC	2740015..2741295	1.93442	0.951903	0.158813	0.508871	829.48	728.781	298.275	618.845	355.094	413.279	190.704	319.692
ubiB	3585114..3586733	1.93427	0.951787	0.0781612	0.339206	484.874	325.893	400.365	403.711	212.29	202.531	211.186	208.669
ABUW_2840	complement(2850997..2854212)	1.93414	0.951694	0.294372	0.669782	3440.71	2473.63	839.335	2251.23	1385.39	1458.25	647.674	1163.77
ABUW_0374	complement(396708..398531)	1.93297	0.950821	0.2749	0.65114	2906.09	1578.28	490.509	1658.29	1195.63	815.833	561.871	857.777
etfB	966358..967107	1.93246	0.950435	0.224796	0.602154	1632.02	1171.55	226.199	1009.92	699.965	590.737	276.784	522.495
ABUW_1781	complement(1779588..1779929)	1.9321	0.950168	0.144386	0.489469	577.335	617.022	104.559	432.972	245.355	304.492	122.062	223.97
ABUW_1220	complement(1257404..1259674)	1.93139	0.94964	0.254458	0.635369	2010.6	1902.89	483.4	1465.63	886.058	923.088	466.934	758.693
ABUW_0776	762038..763378	1.93076	0.949172	0.251267	0.632964	18.6863	59.5054	305.383	127.858	29.2318	27.7191	141.99	66.3136
ABUW_3526	3582618..3583325	1.93046	0.948945	0.145335	0.491217	112.118	85.3124	92.9084	96.7796	44.0873	42.2055	65.3209	50.5379
ABUW_0241	258729..259679	1.92984	0.94848	0.129506	0.462111	76.6868	94.0569	211.488	127.41	55.1091	58.3633	85.2493	66.2406
pncB	112333..113547	1.9293	0.94808	0.108889	0.416599	253.6	170.198	187.199	203.666	88.0148	96.8079	132.579	105.801
ABUW_1969	complement(1971084..1972124)	1.92884	0.947731	0.244928	0.626452	11.1633	56.3062	299.854	122.441	47.1223	26.7441	116.803	63.5563
atoD	2078651..2079355	1.92806	0.94715	0.177059	0.536308	60.4273	277.905	62.8934	133.742	72.9996	79.8143	55.0799	69.2979
ABUW_1950	1950553..1952100	1.92647	0.945957	0.236638	0.618456	20.8705	78.0608	364.92	154.617	61.0193	38.8625	141.16	80.3471
ABUW_3760	complement(3815426..3815812)	1.92443	0.944429	0.157305	0.507046	157.499	97.0428	57.0681	103.87	53.9909	54.6025	52.8657	53.8197
ABUW_2422	complement(2409332..2410063)	1.92384	0.943989	0.149143	0.493264	57.0298	37.964	107.422	67.472	21.245	25.6297	58.9549	35.2765
ihfA	complement(3312359..3312655)	1.92146	0.942206	0.205111	0.577415	381.007	233.116	37.5188	217.214	144.082	154.057	40.6872	112.942
ABUW_2942	complement(2957211..2958677)	1.92121	0.942016	0.230836	0.610081	25.9667	79.7671	409.449	171.728	58.3038	50.1451	159.981	89.4766
ABUW_3343	3376984..3377493	1.91931	0.940588	0.138228	0.477809	394.84	189.18	130.723	238.248	141.846	129.82	100.196	123.954
ABUW_2411	2397444..2398304	1.91701	0.938859	0.152936	0.498871	81.2977	127.329	146.521	118.382	72.2009	53.2095	60.3388	61.9164
ABUW_3485	3533895..3534353	1.91665	0.938586	0.150749	0.49541	36.6447	92.7772	51.7365	60.3861	27.1552	20.1973	47.6068	31.6531
ABUW_3210	3239802..3241208	1.91336	0.936106	0.278525	0.654517	12.3767	56.3062	427.32	165.334	50.317	45.8271	163.302	86.4821
gloA	1159210..1159611	1.91306	0.935879	0.169699	0.523272	257.726	253.804	49.4656	186.999	113.413	120.209	59.2317	97.6179
bdhA	complement(2074100..2074885)	1.91117	0.934453	0.169511	0.523272	111.633	228.211	65.4605	135.101	72.2009	61.1492	78.6065	70.6522
ndk	complement(3420637..3421068)	1.90526	0.929988	0.165946	0.518062	812.249	468.365	114.729	465.114	286.727	352.269	92.9993	243.999
ABUW_0139	153753..154190	1.90499	0.929785	0.310623	0.682666	3289.28	1201.84	162.713	1551.28	891.17	1162.67	388.881	814.24
ABUW_1588	complement(1578343..1578978)	1.90229	0.927734	0.124677	0.454442	276.898	109.84	101.992	162.91	95.6822	84.9681	75.8387	85.4963
aroP1	75433..76821	1.90013	0.926095	0.109474	0.417599	807.881	318.642	208.131	444.885	266.44	226.907	208.695	234.014
ABUW_0251	265976..266359	1.89356	0.921098	0.130053	0.462781	103.382	59.7187	76.6174	79.9059	37.2186	47.22	41.7943	42.0776
ABUW_2051	2030034..2030324	1.89075	0.918958	0.325364	0.697622	18.201	13.0101	6.31896	12.51	6.38946	4.59663	8.85707	6.61439
proA	3429724..3430989	1.88966	0.918127	0.164852	0.515949	699.161	748.616	334.016	593.931	341.357	361.602	239.141	314.033
ABUW_1374	complement(1388859..1389224)	1.88937	0.917906	0.137932	0.477209	68.193	71.4491	47.6884	62.4435	30.3499	27.4405	41.7943	33.1949
ispF	1725595..1726077	1.8872	0.916247	0.132159	0.466446	54.603	45.8554	59.7339	53.3974	25.0786	30.0871	30.9998	28.7218
ABUW_2853	complement(2864760..2865011)	1.88695	0.916055	0.208354	0.57987	137.842	355.539	36.6302	176.671	113.093	137.342	30.1694	93.5349
ABUW_0944	950665..953073	1.88645	0.915671	0.186177	0.544319	958.828	398.195	674.45	677.158	416.753	317.307	342.658	358.906
kgtP	complement(903722..905041)	1.88639	0.915624	0.158773	0.508871	109.206	136.926	187.89	144.674	52.8728	43.1805	134.794	76.949
ABUW_3645	complement(3706377..3707477)	1.88634	0.915589	0.0867307	0.360725	455.267	341.889	230.839	342.665	185.774	184.84	173.543	181.386
ABUW_0561	complement(561809..562243)	1.88539	0.914859	0.262986	0.640977	5.33896	88.7249	173.376	89.1467	33.3849	66.9994	41.5175	47.3006
ABUW_0730	736530..737423	1.88419	0.913947	0.147175	0.49262	73.532	93.2038	84.2199	83.6519	34.8226	35.3802	64.2138	44.8055
ABUW_3434	complement(3478912..3479445)	1.88406	0.913842	0.173633	0.530081	468.857	351.06	92.711	304.21	174.911	216.042	92.9993	161.318
ABUW_3291	3324165..3325793	1.88014	0.910843	0.127774	0.459905	105.323	239.088	324.834	223.082	84.5006	84.4109	187.659	118.857
ribB2	3127340..3127999	1.87846	0.909554	0.130792	0.46386	792.107	451.089	184.336	475.844	305.895	268.694	184.891	253.16
ABUW_0183	204270..204602	1.87769	0.908956	0.1465	0.49262	135.173	75.2882	42.258	84.2396	49.6781	44.5734	39.8568	44.7028
coaBC	536776..538029	1.87651	0.908049	0.121675	0.447376	213.558	225.011	389.801	276.123	148.395	167.568	125.66	147.208
aceA	complement(2894635..2896239)	1.87632	0.90791	0.271068	0.648017	1820.34	1886.04	459.211	1388.53	1078.54	562.461	578.754	739.919
rpmB	3476221..3476457	1.87329	0.905572	0.326584	0.698302	3338.3	924.146	160.936	1474.46	968.003	1049.29	343.765	787.018
rpmH	complement(3971962..3972096)	1.87324	0.90554	0.359027	0.725936	57.7578	21.7547	3.06075	27.5244	18.6892	16.5757	8.58029	14.6151
ostA	2251289..2253727	1.87307	0.905405	0.184565	0.542436	1011	690.177	407.375	702.852	379.374	382.635	363.14	375.05
upp	complement(3189061..3189696)	1.87212	0.904673	0.158648	0.508871	267.433	180.436	88.8604	178.91	107.503	109.344	69.1959	95.3476
ABUW_2270	complement(2256315..2256557)	1.86913	0.902364	0.293278	0.668869	297.283	25.3804	12.9341	111.866	40.5731	104.748	34.0444	59.7883
ABUW_0046	complement(53496..54524)	1.86865	0.901996	0.162916	0.511261	134.93	108.347	388.418	210.565	107.822	88.729	141.99	112.847
ABUW_1705	1702541..1704163	1.86755	0.901147	0.219657	0.596234	53.6322	65.264	363.834	160.91	50.4767	55.8561	152.508	86.2802
ABUW_2088	complement(2068999..2069784)	1.8662	0.900103	0.288693	0.665097	6.30968	36.2578	215.24	85.9357	30.5097	28.137	79.7137	46.1201
ABUW_2983	complement(2998957..3000447)	1.86531	0.899416	0.256385	0.636928	26.9375	45.6421	227.384	99.9878	22.2034	19.9188	119.017	53.713
dnaE	2344041..2347604	1.86485	0.899059	0.196169	0.562061	856.174	516.78	682.053	685.002	373.783	381.381	346.256	367.14
ABUW_1603	complement(1598666..1599109)	1.86367	0.898144	0.192078	0.554447	240.738	97.6827	48.577	128.999	68.0477	66.0244	73.3476	69.1399
ABUW_0116	128555..131860	1.86263	0.897338	0.201607	0.570458	404.547	244.207	753.931	467.562	174.273	208.799	370.613	251.228
ABUW_2948	complement(2962980..2964191)	1.86261	0.897326	0.22911	0.609491	22.3265	58.8655	251.179	110.79	38.3368	36.3552	104.071	59.5875
ABUW_1677	1670232..1671491	1.8604	0.895613	0.1512	0.496469	299.71	118.371	221.46	213.18	134.338	111.712	97.4278	114.493
ABUW_0182	complement(200589..204086)	1.85904	0.894554	0.229389	0.609812	313.3	375.161	1029	572.488	249.828	206.013	468.595	308.145
tuf1	complement(3086280..3087470)	1.85844	0.89409	0.280787	0.65531	1455.35	1746.34	240.614	1147.44	860.341	708.16	283.426	617.309
ABUW_2441	complement(2429496..2429717)	1.85728	0.893193	0.348461	0.721775	14.5608	15.7828	7.70123	12.6816	4.15315	5.29309	11.3481	6.93146
ABUW_3770	complement(3825598..3829557)	1.85683	0.892838	0.310178	0.682666	68.9211	179.369	1367.86	538.716	199.191	144.167	527.273	290.21
ABUW_0073	77810..79075	1.85674	0.892772	0.255093	0.635399	26.2094	48.6281	327.204	134.014	47.7612	53.0702	115.972	72.2679
ABUW_3871	complement(3938520..3940044)	1.85478	0.891249	0.307156	0.680848	2820.67	1345.16	416.953	1527.59	511.317	1424.96	534.192	823.489
ABUW_2967	complement(2979839..2980453)	1.85404	0.890675	0.166875	0.519285	137.842	68.8897	92.2173	99.6497	61.3388	44.7127	55.0799	53.7105
ABUW_3702	complement(3759685..3760185)	1.85338	0.890158	0.193238	0.556135	193.416	68.8897	52.8225	105.043	48.4002	62.6814	58.6781	56.5866
citB	3241198..3242331	1.85321	0.890024	0.24674	0.627475	23.5399	64.8374	240.219	109.532	30.5097	25.6297	121.508	59.2158
gshA	126282..127859	1.85138	0.888603	0.130955	0.46386	364.02	159.534	326.414	283.323	158.459	133.999	166.9	153.119
ABUW_1934	complement(1933088..1934875)	1.84907	0.8868	0.245459	0.626452	29.1216	85.9522	506.603	207.226	80.3475	78.1428	177.972	112.154
pgk	complement(2256682..2257869)	1.84853	0.886375	0.136214	0.474236	554.038	469.431	166.366	396.612	232.896	257.133	153.061	214.363
nasA	1704182..1706962	1.84832	0.886217	0.191712	0.554216	171.575	153.349	656.678	327.201	126.192	128.288	277.06	177.18
dsbB	127874..128389	1.84743	0.885522	0.147735	0.49262	108.721	73.1554	75.0376	85.6378	37.5381	36.6338	65.5977	46.5899
ABUW_3036	complement(3062430..3063497)	1.84579	0.884238	0.11446	0.431751	333.442	296.674	183.941	271.352	146.638	154.753	138.669	146.687
glnA	1247247..1248662	1.84405	0.882877	0.225917	0.603068	1351.48	738.165	337.077	808.909	502.85	490.726	321.899	438.492
ABUW_0544	complement(549097..549267)	1.84291	0.881983	0.629191	0.878808	0.48536	0	0	0.161787	0	0.139292	0	0.0464307
ABUW_2503	complement(2497975..2498547)	1.84173	0.88106	0.203731	0.574786	22.3265	44.5757	105.349	57.417	22.2034	20.8938	50.9282	31.3418
bfr2	complement(3146270..3146734)	1.83779	0.877975	0.309507	0.682666	1843.88	518.273	70.8908	811.015	598.053	539.617	185.999	441.223
ABUW_0620	complement(621275..622150)	1.83021	0.872011	0.13547	0.472497	164.78	146.951	130.427	147.386	68.8464	84.8288	87.7404	80.4719
ABUW_3454	3501374..3502345	1.82938	0.871354	0.149908	0.49422	183.709	169.345	179.202	177.418	96.3211	94.44	102.133	97.6314
pcaD2	complement(1871019..1871798)	1.82883	0.870924	0.179279	0.540435	62.6114	75.928	145.04	94.5264	58.1441	41.6483	55.9103	51.9009
ABUW_3232	3260952..3261224	1.82798	0.870249	0.274159	0.650581	33.7325	20.2617	20.0429	24.679	10.3829	11.4219	19.0981	13.6343
ABUW_2406	2393025..2394506	1.82583	0.868551	0.241791	0.624331	39.7995	67.8233	381.31	162.977	71.2425	53.2095	143.651	89.3676
ABUW_2266	complement(2250155..2251168)	1.82414	0.86722	0.150157	0.494304	284.906	177.663	110.582	191.05	107.183	120.766	85.5261	104.492
purH	complement(1518099..1519673)	1.82322	0.866486	0.307615	0.681084	2633.32	1187.33	392.368	1404.34	995.797	899.687	414.899	770.128
ABUW_1214	complement(1252818..1252893)	1.82143	0.865072	0.459427	0.79278	12.3767	4.26562	1.28354	5.97528	4.31289	0	5.53567	3.28285
aro1	1811655..1812710	1.82048	0.864319	0.165903	0.518062	215.257	158.468	111.767	161.83	88.494	84.1323	93.5528	88.7264
ABUW_1669	1662197..1662670	1.82013	0.864042	0.178737	0.5397	68.9211	25.807	64.6706	53.1329	24.1202	26.7441	37.089	29.3178
ABUW_2554	complement(2544862..2545296)	1.8188	0.862986	0.245759	0.626629	133.474	196.218	22.4126	117.368	67.888	87.4754	37.9193	64.4276
ABUW_2991	3010163..3011509	1.81841	0.862681	0.292667	0.668262	18.201	64.4108	346.259	142.957	34.1836	46.1056	155.829	78.7061
ABUW_0239	257178..257816	1.81717	0.861695	0.269219	0.646965	13.5901	33.6984	180.09	75.7929	23.8007	27.9977	73.6244	41.8076
ABUW_0499	complement(509390..510064)	1.81666	0.861285	0.172583	0.528126	65.2809	56.5194	107.126	76.3088	38.0173	34.823	54.2496	42.3633
lipA1	complement(1269959..1270972)	1.8166	0.861243	0.302847	0.677893	1547.81	1934.03	384.568	1288.8	865.612	931.863	330.48	709.318
ABUW_0857	complement(836629..838014)	1.81659	0.861235	0.148308	0.493182	616.407	288.996	151.161	352.188	219.797	173.836	187.659	193.764
ABUW_2117	2101657..2102052	1.81619	0.860917	0.180452	0.540878	46.8372	40.0968	93.5008	60.145	22.5228	30.7835	46.7764	33.3609
ABUW_2929	complement(2943470..2944798)	1.81562	0.860459	0.263417	0.641623	31.063	69.103	450.621	183.596	71.2425	49.1701	183.231	101.214
ABUW_2392	2380202..2381620	1.81504	0.859998	0.177801	0.537713	86.8794	142.045	190.457	139.794	52.5533	50.2844	128.981	77.2729
katG	3515308..3517464	1.81481	0.859821	0.194634	0.559287	541.661	319.495	616.296	492.484	254.46	234.428	326.051	271.647
ABUW_2450	complement(2436477..2438171)	1.81474	0.859764	0.117003	0.436843	378.823	209.015	254.141	280.66	144.562	139.988	179.633	154.727
ahpF2	2708818..2710383	1.8146	0.85965	0.232013	0.611325	164.294	196.858	857.996	406.383	230.34	219.246	222.534	224.04
ABUW_1336	complement(1349948..1351168)	1.81004	0.856022	0.290134	0.665925	21.5985	67.6101	362.452	150.553	49.0391	38.0267	162.749	83.2715
ahcY	complement(1264544..1265926)	1.8085	0.854793	0.276785	0.652246	2105.49	727.288	277.343	1036.71	738.781	616.367	364.247	573.132
ABUW_1775	complement(1774456..1774701)	1.80768	0.854138	0.218254	0.594336	411.828	570.313	52.7238	344.955	216.762	262.983	92.4457	190.73
mdmC	complement(2707713..2708300)	1.80475	0.851799	0.142482	0.486208	98.7707	88.7249	59.4377	82.3111	41.3718	45.6878	49.2675	45.4423
rpsT	2202330..2202596	1.8046	0.851683	0.278752	0.654654	1365.32	569.46	120.85	685.209	327.939	666.93	143.927	379.599
ABUW_0108	120081..120914	1.80258	0.850067	0.145578	0.491359	551.369	512.301	181.966	415.212	249.189	282.623	158.597	230.136
pcaF1	1828612..1829823	1.80217	0.849738	0.292001	0.667571	49.264	114.532	848.123	337.306	193.121	116.169	252.427	187.239
ABUW_0207	232604..233476	1.80128	0.84902	0.158662	0.508871	99.9841	125.836	182.756	136.192	66.4504	76.1927	85.2493	75.9641
benD	2695995..2696780	1.80069	0.848548	0.294866	0.670258	10.6779	34.7648	190.26	78.5675	39.9341	23.4011	67.812	43.7157
ABUW_0258	272077..274425	1.80023	0.848179	0.214828	0.590417	1094	765.252	539.58	799.611	471.542	509.809	350.131	443.827
acdB1	complement(605619..607421)	1.79732	0.845848	0.347291	0.720667	3384.41	1702.83	466.912	1851.39	1379.8	1088.43	621.656	1029.96
ABUW_1575	complement(1564109..1564687)	1.79716	0.845716	0.195178	0.56005	74.5027	44.789	116.999	78.7637	39.9341	35.5195	56.7406	44.0647
ABUW_1065	complement(1075763..1076659)	1.79668	0.845331	0.208149	0.57987	124.009	134.58	96.0679	118.219	51.9144	36.7731	109.33	66.0056
ABUW_1714	1714416..1714898	1.7966	0.845273	0.163107	0.511261	246.563	162.52	84.5161	164.533	104.627	112.687	56.7406	91.3517
mdcE	complement(2385495..2386322)	1.7957	0.844548	0.279652	0.65531	20.6278	41.1632	189.964	83.9182	38.4965	27.8584	74.178	46.8443
budC	complement(2112060..2112845)	1.79216	0.841701	0.20096	0.570131	124.495	57.1593	142.67	108.108	57.3454	48.8915	75.2851	60.5073
ABUW_0809	788167..788556	1.79145	0.841125	0.482445	0.808885	2.66948	7.25155	20.0429	9.98799	0.159736	0.417876	16.3302	5.63595
ABUW_2319	complement(2304179..2304616)	1.7914	0.841087	0.258999	0.637284	63.5821	17.7023	28.8302	36.7049	15.175	15.74	30.723	20.546
dapE	complement(694690..695823)	1.79087	0.840658	0.152449	0.498871	232.245	161.88	241.898	212.007	96.4808	114.219	145.588	118.763
ABUW_3497	complement(3544470..3545114)	1.78845	0.838706	0.155475	0.504512	297.283	204.536	175.746	225.855	142.006	139.292	96.3207	125.873
secF	complement(538095..539060)	1.78699	0.837533	0.15371	0.500174	504.046	239.088	178.708	307.281	214.526	174.811	125.937	171.758
pyrB	complement(2719637..2720653)	1.78382	0.83497	0.15	0.49422	125.951	129.035	201.022	152.003	79.7085	71.5961	105.731	85.6786
ABUW_2990	3008700..3010085	1.78354	0.834743	0.274673	0.651056	31.7911	76.5679	448.251	185.537	57.0259	46.1056	209.248	104.127
uppP	735553..736371	1.78351	0.834717	0.186048	0.544319	223.023	122.21	121.048	155.427	81.1461	74.3819	106.008	87.1787
gltJ	complement(2314843..2315685)	1.7829	0.834229	0.213457	0.588384	111.147	117.091	126.774	118.338	53.5117	44.2948	102.41	66.7388
ABUW_3035	complement(3062107..3062430)	1.78286	0.834192	0.205799	0.577768	173.273	148.87	43.739	121.961	68.6867	86.2217	49.821	68.2432
ABUW_3039	complement(3065315..3066097)	1.78255	0.833944	0.228925	0.609491	54.8456	27.5132	78.0984	53.4858	19.3281	15.0435	56.1871	30.1862
ABUW_3715	complement(3772751..3774275)	1.78114	0.832797	0.338561	0.709785	2785.96	1374.6	925.53	1695.36	501.253	1424.82	929.162	951.744
ABUW_1265	complement(1297424..1298170)	1.77985	0.831753	0.492355	0.813164	1.45608	81.8999	104.559	62.6383	0.638946	0.417876	104.624	35.227
algC	complement(3067141..3068559)	1.77924	0.831258	0.220042	0.59686	740.659	726.222	232.32	566.4	345.191	373.72	235.543	318.151
ABUW_2396	complement(2383951..2384883)	1.77913	0.831171	0.279814	0.65531	18.6863	48.4148	231.432	99.511	53.8312	32.8729	81.3744	56.0262
ABUW_2548	complement(2539900..2540832)	1.77902	0.831085	0.288926	0.665097	13.5901	38.8171	187.792	80.0662	33.5447	28.6941	73.0709	45.1032
ABUW_0111	complement(123627..124937)	1.77707	0.829502	0.130175	0.462792	243.651	240.154	296.991	260.265	145.999	131.77	164.409	147.393
ABUW_1334	complement(1345301..1346752)	1.7754	0.828141	0.251626	0.63324	63.3394	74.435	384.864	174.213	70.4438	62.6814	161.642	98.2556
ABUW_3784	3845523..3846404	1.77215	0.825498	0.258076	0.637052	40.5275	42.8695	296.596	126.664	53.0325	54.0453	107.669	71.5822
phnW	complement(2475633..2476820)	1.7695	0.823341	0.298861	0.673265	16.9876	48.4148	209.019	91.4739	30.5097	31.6193	93.2761	51.8017
ABUW_3442	complement(3487097..3487474)	1.76747	0.821689	0.243067	0.625121	53.1469	47.9882	39.9872	47.0407	22.3631	27.1619	30.1694	26.5648
lpxC	167724..168626	1.7666	0.820974	0.184341	0.542228	253.6	175.53	89.9464	173.026	86.8967	88.5897	118.187	97.891
adhC	complement(2036942..2038051)	1.76644	0.820842	0.144354	0.489469	266.705	476.47	294.819	345.998	215.964	234.15	136.731	195.615
ABUW_3124	complement(3144782..3146029)	1.76464	0.819377	0.132529	0.46687	308.931	271.08	298.571	292.861	164.209	145.282	190.981	166.824
ABUW_1429	1418547..1420598	1.76454	0.819292	0.44316	0.784146	0.728039	0.426562	1.08607	0.746891	0.479209	0.417876	0.553567	0.483551
ABUW_2058	complement(2038281..2040152)	1.76348	0.818422	0.136913	0.474591	243.408	235.036	267.667	248.704	128.748	119.234	177.418	141.8
ABUW_3488	complement(3537052..3538299)	1.76317	0.81817	0.23091	0.610081	92.2183	75.2882	315.059	160.855	74.1177	57.249	142.82	91.3957
calB	3474605..3476053	1.76293	0.817975	0.147338	0.49262	420.807	173.397	298.176	297.46	158.778	139.292	208.418	168.829
clpP	complement(3446378..3446983)	1.76224	0.817412	0.181841	0.540878	700.617	518.486	144.645	454.582	330.974	299.896	142.544	257.804
ABUW_2857	complement(2869080..2869712)	1.76215	0.817338	0.213143	0.588384	339.994	355.539	109.594	268.376	188.968	196.541	70.8566	152.122
ABUW_2314	2299784..2299963	1.76147	0.81678	0.455152	0.79278	2.91216	3.62578	5.43035	3.98943	0.958419	1.11434	5.25889	2.44388
rubA	2910332..2910496	1.76024	0.815775	0.375849	0.738051	18.201	20.0484	6.12149	14.7903	7.82709	9.47185	7.47316	8.25737
ABUW_3769	complement(3821923..3825573)	1.75941	0.815093	0.344223	0.716607	64.0675	163.16	981.314	402.847	145.36	111.434	430.398	229.064
ABUW_2405	complement(2392265..2392900)	1.75747	0.813504	0.262169	0.640977	16.9876	25.807	123.022	55.2723	21.245	20.6152	52.8657	31.5753
ABUW_0102	113698..114546	1.75718	0.813265	0.170798	0.525156	317.183	205.176	189.667	237.342	128.109	151.55	124.553	134.737
gacA	3698770..3699405	1.75563	0.811991	0.188845	0.549212	213.316	112.186	164.589	163.363	98.7172	116.309	63.3834	92.8031
ftsQ	164096..164950	1.75551	0.811891	0.162344	0.510613	252.387	222.879	183.151	219.472	139.29	134.974	98.8117	124.359
ABUW_1303	1318254..1318658	1.75397	0.810625	0.388437	0.748326	2.4268	12.5836	71.582	28.8641	7.50762	6.40743	35.7051	16.54
ABUW_1803	1798220..1799371	1.75314	0.80994	0.166384	0.518261	339.024	404.594	188.878	310.832	203.185	178.712	149.186	177.028
ABUW_3444	complement(3488632..3488877)	1.75217	0.809143	0.232745	0.612836	77.6575	66.7569	25.7695	56.728	31.9473	37.7481	26.848	32.1811
ABUW_2486	complement(2482159..2482881)	1.75205	0.809044	0.251353	0.632964	17.4729	24.9539	81.5541	41.327	12.2997	17.1329	41.7943	23.7423
metG	3174093..3176156	1.75135	0.808469	0.244771	0.626452	920.97	704.467	391.973	672.47	405.092	452.002	293.944	383.679
ileS	3929661..3932498	1.75094	0.808126	0.31845	0.691918	2059.38	1276.27	728.852	1354.84	865.772	976.297	478.559	773.543
pheT	complement(3312652..3315033)	1.75091	0.808105	0.288835	0.665097	1495.39	1104.58	465.036	1021.67	726.801	659.408	363.694	583.301
ABUW_3131	complement(3154562..3155365)	1.75082	0.808031	0.281055	0.65531	31.5484	35.1914	153.531	73.4236	32.2668	23.6796	70.303	42.0831
czcD	289466..290422	1.74865	0.806238	0.174785	0.5315	154.83	119.651	143.756	139.412	75.7151	65.0493	99.9189	80.2278
ABUW_0515	complement(526947..527282)	1.74593	0.803998	0.211734	0.586668	121.583	78.2741	32.6809	77.5125	37.2186	53.2095	42.3479	44.2587
ABUW_3126	3146846..3146947	1.74533	0.803501	0.478637	0.805943	0	0.639843	2.36961	1.00315	0.159736	0.417876	1.38392	0.653843
ABUW_3749	complement(3805847..3806515)	1.74469	0.802974	0.212778	0.588384	256.027	163.8	90.0452	169.957	122.198	91.9327	77.4994	97.2102
fadB	3629909..3632062	1.74292	0.801504	0.403446	0.760243	5405.21	3886.41	805.568	3365.73	2553.39	2124.62	1114.88	1930.96
glnD	2332270..2334933	1.74003	0.799116	0.205626	0.577768	458.179	517.633	464.443	480.085	288.644	240.279	300.587	276.503
ABUW_1863	1858980..1859717	1.73927	0.798485	0.329232	0.700779	13.5901	23.0343	173.08	69.9015	34.8226	30.6442	55.3567	40.2745
pcaT	2090741..2092027	1.73897	0.798231	0.174638	0.531471	108.963	138.846	202.898	150.236	74.4372	65.1886	120.678	86.7678
ABUW_3644	complement(3705307..3706377)	1.73706	0.796645	0.157708	0.507922	379.794	327.173	187.693	298.22	195.517	158.514	160.258	171.43
trxB1	3080842..3081789	1.73672	0.796366	0.148686	0.493182	410.129	453.222	199.837	354.396	229.861	250.029	131.472	203.787
ABUW_3075	complement(3103078..3104052)	1.73669	0.796339	0.21496	0.590417	60.1846	120.29	230.741	137.072	70.2841	66.0244	101.026	79.1115
gatC	complement(720871..721185)	1.73511	0.795026	0.196655	0.562897	81.0551	71.2358	31.891	61.394	31.7876	41.3697	32.3837	35.1803
minC	3074477..3075199	1.73411	0.794197	0.211986	0.586945	306.262	166.359	109.594	194.072	89.133	123.134	123.169	111.812
ABUW_3828	complement(3894324..3895583)	1.73379	0.793931	0.390178	0.748326	0.48536	0.426562	0.394935	0.435619	0.319473	0.139292	0.276784	0.245183
ABUW_2423	complement(2410066..2410731)	1.73379	0.793928	0.24143	0.623969	29.8496	41.8031	105.546	59.0663	19.1684	20.1973	63.3834	34.2497
ABUW_2597	complement(2590721..2590819)	1.73256	0.792908	0.537406	0.839194	0	0.213281	0.691136	0.301472	0.319473	0.278584	0	0.199352
ABUW_1798	complement(1791342..1791650)	1.73092	0.791541	0.244199	0.626367	92.9464	155.269	28.6328	92.2826	60.0609	63.2386	36.2586	53.186
fadA	3632075..3633247	1.72983	0.790629	0.300936	0.676923	1308.04	1361.8	393.158	1021	794.689	637.261	338.23	590.06
glmS	complement(100659..102497)	1.72928	0.790169	0.282443	0.65773	1246.65	702.974	317.429	755.683	584.476	447.824	278.167	436.822
ABUW_3383	complement(3421482..3422033)	1.72749	0.78868	0.230859	0.610081	134.445	56.7327	92.8097	94.6623	51.1157	54.0453	59.2317	54.7975
hisZ	complement(2734576..2735742)	1.72609	0.787512	0.203577	0.57477	444.589	716.837	244.07	468.499	306.854	343.773	163.026	271.217
ptsO	complement(3326394..3326663)	1.72508	0.786666	0.27339	0.649952	259.667	347.008	46.8985	217.858	140.249	165.2	73.0709	126.173
ABUW_0943	complement(949114..950271)	1.72458	0.786247	0.302992	0.677893	30.335	55.453	367.092	150.96	68.0477	61.9849	132.856	87.6296
prfB	186682..187614	1.7231	0.785004	0.161714	0.510613	403.819	265.748	224.422	297.996	202.067	207.545	108.222	172.611
ABUW_1617	complement(1610241..1610963)	1.72288	0.784818	0.201554	0.570458	131.047	66.9702	67.9288	88.6487	51.7546	45.4092	57.0174	51.3937
nuoA	complement(3204292..3204843)	1.72247	0.784478	0.186851	0.545464	370.815	481.802	154.518	335.712	230.819	229.553	123.722	194.698
argJ	complement(3252347..3253567)	1.72224	0.784286	0.147204	0.49262	341.208	254.871	308.543	301.54	196.316	184.144	143.374	174.611
ABUW_1648	1643657..1644829	1.72012	0.78251	0.191324	0.553533	187.349	97.8959	121.64	135.628	70.2841	73.964	92.4457	78.8979
mdcD	complement(2386319..2387170)	1.71949	0.781981	0.279345	0.655249	26.6948	48.4148	179.597	84.9021	46.0041	35.5195	66.9816	49.5017
pyrC	2831496..2832530	1.71942	0.781921	0.172901	0.528681	445.317	288.782	164.688	299.596	182.898	198.77	140.329	173.999
ABUW_2108	complement(2092332..2093330)	1.71866	0.781283	0.326481	0.698302	16.2595	31.5656	163.799	70.5415	36.2602	22.7046	64.4906	41.1518
ABUW_2087	complement(2067717..2068955)	1.71729	0.780132	0.329141	0.700779	13.5901	52.4671	270.234	112.097	43.9275	34.2658	117.91	65.3677
ABUW_3424	complement(3470646..3471050)	1.7168	0.779719	0.267912	0.646677	340.965	312.243	70.5946	241.268	110.697	249.333	61.1692	140.4
ABUW_1337	1351214..1351387	1.71511	0.778302	0.471367	0.801427	0.728039	7.25155	11.3544	6.44466	2.55578	1.8108	7.19637	3.85432
ABUW_0926	934561..935466	1.71482	0.778061	0.188328	0.54812	507.201	258.71	139.708	301.873	178.266	232.2	117.079	175.848
ABUW_3328	complement(3364317..3365345)	1.71469	0.777947	0.41647	0.766004	0.48536	0.426562	0.197467	0.369796	0	0.417876	0	0.139292
ABUW_0731	737470..738468	1.71462	0.777892	0.215075	0.590417	122.796	149.723	151.161	141.227	68.6867	61.8456	117.91	82.814
ABUW_2484	complement(2479806..2481008)	1.71408	0.777433	0.318217	0.691918	14.5608	40.3101	139.708	64.8597	21.7242	19.9188	72.2405	37.9611
ABUW_2658	complement(2654223..2654969)	1.71325	0.776732	0.479895	0.806707	0	0.426562	0.394935	0.273832	0	0.278584	0.276784	0.185122
ABUW_2999	complement(3021420..3022097)	1.71315	0.776655	0.464349	0.793707	0	0.426562	0.394935	0.273832	0.159736	0.139292	0.276784	0.191937
ABUW_0748	748249..748425	1.71311	0.77662	0.548284	0.843808	0	0.213281	0.493669	0.23565	0	0.417876	0	0.139292
ABUW_1272	1301234..1301485	1.71293	0.776465	0.51271	0.823915	0	0.213281	0.493669	0.23565	0.319473	0.139292	0	0.152922
ddlB	163167..164093	1.71238	0.776	0.159802	0.510613	403.577	209.655	210.895	274.709	176.828	187.348	116.249	160.142
ABUW_0822	complement(797905..798366)	1.71176	0.775485	0.221153	0.598615	145.608	108.773	65.6579	106.68	67.7283	61.9849	56.4638	62.059
glmM	181609..182946	1.71081	0.774678	0.20627	0.578172	722.943	417.391	251.08	463.805	294.075	301.567	216.998	270.88
ABUW_1006	complement(1020050..1020850)	1.70937	0.773467	0.312455	0.68397	1338.86	512.301	175.746	675.637	491.03	420.383	274.016	395.143
ABUW_2897	complement(2905084..2905182)	1.7085	0.772733	0.410609	0.764142	10.6779	9.38436	1.67847	7.24692	4.63236	4.45734	3.3214	4.13703
mucK2	complement(3243718..3245040)	1.70785	0.772182	0.318191	0.691918	28.1509	73.5819	290.475	130.736	45.8444	36.3552	147.802	76.6673
filC	complement(3272102..3273307)	1.70711	0.771554	0.158558	0.508871	194.387	114.958	113.741	141.029	68.6867	80.9286	98.2582	82.6245
pobA	complement(2483057..2484271)	1.70381	0.768763	0.262906	0.640977	24.996	71.8757	219.88	105.584	41.6912	39.4196	105.178	62.0962
antC	2063564..2064592	1.70319	0.768238	0.301271	0.676923	20.8705	45.0023	199.837	88.5699	49.1988	41.2304	65.8745	52.1013
dnaB	complement(1531147..1532592)	1.69978	0.765346	0.189129	0.549352	596.264	226.504	218.498	347.089	184.016	210.47	217.829	204.105
ABUW_0015	18239..19763	1.69959	0.765188	0.386009	0.747867	2851.97	1354.33	594.574	1600.29	499.177	1415.48	909.788	941.483
catB	complement(1876399..1877505)	1.69895	0.764641	0.284419	0.661535	29.1216	50.121	247.328	108.857	57.0259	48.0557	87.4636	64.1818
pepP	complement(2867690..2869012)	1.69636	0.76244	0.161269	0.510613	379.066	387.531	229.852	332.15	236.41	218.41	131.472	195.431
ntrC	complement(1728754..1730247)	1.69588	0.762036	0.177508	0.537246	318.153	269.161	286.821	291.378	203.185	164.225	146.419	171.276
gabD3	complement(3100404..3101855)	1.69523	0.76148	0.220474	0.597612	101.197	181.502	301.237	194.645	113.253	94.8578	137.008	115.04
ABUW_0022	25685..27163	1.69178	0.758543	0.199315	0.568128	657.177	233.543	203.786	364.835	182.1	197.377	267.373	215.616
ABUW_0524	complement(533128..533430)	1.6892	0.756342	0.2566	0.637052	77.6575	51.8273	31.0024	53.4957	32.5862	34.823	26.848	31.4191
anmK	complement(14971..16098)	1.68847	0.755713	0.174141	0.530795	364.505	190.886	250.685	268.692	144.082	143.192	190.427	159.234
ABUW_1189	complement(1220702..1221949)	1.68783	0.755166	0.259628	0.638424	823.655	590.148	253.746	555.85	392.792	349.901	244.677	329.123
ABUW_2482	complement(2476847..2478001)	1.68754	0.754925	0.356813	0.725473	8.25111	34.7648	175.746	72.9206	25.5578	22.426	81.9279	43.3039
ABUW_3487	complement(3535768..3537018)	1.68659	0.754112	0.265174	0.642665	114.788	71.2358	310.913	165.645	89.7719	63.6564	141.713	98.3805
ABUW_3532	3589117..3590619	1.68577	0.753406	0.176607	0.535776	284.906	185.981	362.649	277.845	156.861	139.292	199.284	165.146
ABUW_1664	1656266..1656709	1.68544	0.753122	0.312375	0.68397	62.6114	27.3	29.4227	39.778	16.2931	17.9687	36.8122	23.6913
fur	complement(3061105..3061542)	1.68282	0.750881	0.284264	0.661535	649.169	371.535	76.4199	365.708	226.986	324.968	99.6421	217.199
aro2	2151042..2152184	1.68256	0.750657	0.203126	0.574335	551.369	416.538	163.108	377.005	232.576	282.623	156.383	223.861
pcaI2	complement(1874198..1874869)	1.68204	0.750214	0.304232	0.678253	25.7241	41.3765	239.528	102.21	70.7633	52.7917	58.9549	60.8366
ABUW_1573	1561064..1562200	1.67921	0.74778	0.262345	0.640977	186.863	46.4952	236.27	156.543	110.058	66.5816	103.24	93.2934
ABUW_2089	complement(2069797..2071047)	1.67851	0.747177	0.379915	0.74211	9.46451	37.7507	269.741	105.652	43.1289	34.1265	111.821	63.0253
ispH	335246..336196	1.67711	0.745975	0.216052	0.591428	457.451	359.165	168.933	328.517	220.436	234.707	131.749	195.631
agcS	708980..710455	1.6769	0.7458	0.207551	0.579226	257.726	124.129	284.748	222.201	109.899	87.8932	200.391	132.728
ABUW_1482	1470655..1471065	1.6768	0.74571	0.545397	0.843808	0	0.426562	0.197467	0.20801	0.319473	0	0	0.106491
ABUW_1410	1408389..1408769	1.67663	0.745563	0.549775	0.843972	0	0.426562	0.197467	0.20801	0	0.139292	0.276784	0.138692
copC	3362788..3363168	1.67615	0.74515	0.567891	0.852913	0	0.213281	0.296201	0.169827	0	0.139292	0.276784	0.138692
rpmG	3476470..3476625	1.67588	0.74492	0.356068	0.725473	227.876	61.6382	12.243	100.586	73.6385	88.1718	17.9909	59.9338
ptsP	3512499..3514793	1.67247	0.741984	0.264779	0.642176	419.593	470.284	601.19	497.022	308.611	274.962	309.721	297.765
ABUW_3554	complement(3611240..3611989)	1.6723	0.741836	0.229081	0.609491	165.75	142.685	221.262	176.566	110.378	108.648	98.2582	105.761
asd	3497362..3498480	1.67164	0.741268	0.350685	0.723225	1491.51	1298.24	396.811	1062.19	774.403	853.442	277.891	635.245
trpF	617839..618498	1.67123	0.74091	0.198899	0.567361	205.064	159.961	145.731	170.252	102.551	113.105	88.0172	101.224
ABUW_1185	1216120..1217715	1.67031	0.740116	0.344421	0.716633	25.7241	72.3022	353.96	150.662	50.1573	47.22	173.543	90.3068
paaK	complement(2522630..2523691)	1.66821	0.738304	0.194422	0.559126	346.789	484.361	172.981	334.711	225.867	244.179	131.195	200.414
ABUW_3067	3094580..3095440	1.66738	0.737581	0.261775	0.640977	61.398	115.598	132.896	103.297	50.6365	40.8125	95.2135	62.2209
paaI2	complement(2524232..2524987)	1.66721	0.737432	0.230179	0.610081	400.422	486.494	134.673	340.529	216.922	285.688	109.606	204.072
alrA	complement(49794..50597)	1.66668	0.736979	0.231955	0.611325	49.7494	81.6866	98.8325	76.7561	47.1223	38.3053	53.696	46.3745
ABUW_3512	3559585..3561426	1.66493	0.735458	0.257394	0.637052	128.863	138.206	430.38	232.483	110.857	89.4254	219.213	139.832
ABUW_1601	1597650..1597868	1.66489	0.735428	0.428666	0.774223	43.925	24.9539	4.83795	24.5723	14.3763	18.2472	11.3481	14.6572
ABUW_2752	complement(2742498..2742887)	1.66367	0.734368	0.246044	0.626941	99.7414	72.5155	44.2327	72.1632	43.9275	58.5026	26.848	43.0927
ABUW_2933	2947306..2948451	1.66342	0.73415	0.2073	0.578942	248.261	246.126	169.625	221.337	116.608	122.02	160.811	133.146
ABUW_1952	1953073..1954659	1.66241	0.73328	0.327452	0.699019	21.5985	54.3866	283.366	119.784	62.1375	45.2699	109.053	72.1534
ABUW_0198	complement(222767..223090)	1.66157	0.732549	0.374228	0.738051	8.73647	19.6218	66.5465	31.6349	11.3413	14.0685	32.1069	19.1722
emrA	complement(3045841..3046992)	1.66088	0.731947	0.156149	0.504785	225.207	244.847	392.96	287.671	184.975	179.826	155.276	173.359
ABUW_1685	1680463..1681707	1.66008	0.731255	0.257618	0.637052	281.751	110.48	178.313	190.181	133.859	93.7435	115.972	114.525
ppk2	complement(2914545..2916623)	1.65947	0.730719	0.159961	0.510613	470.071	296.46	344.285	370.272	213.408	221.335	234.436	223.06
moaCB	1712049..1712972	1.65938	0.730647	0.222639	0.601374	191.717	75.7147	152.05	139.827	81.4656	80.9286	90.5082	84.3008
parC	complement(3747826..3750045)	1.65936	0.730626	0.2391	0.620697	437.794	366.843	498.704	434.447	233.694	263.819	289.792	262.435
ABUW_0134	148157..148708	1.65869	0.73004	0.255359	0.635399	178.127	130.101	79.7769	129.335	70.1243	85.1074	78.053	77.7616
ABUW_0526	534124..534975	1.65853	0.729903	0.264763	0.642176	129.834	88.2983	133.784	117.305	53.8312	63.935	95.4903	71.0855
ABUW_2949	complement(2964221..2965150)	1.6577	0.729181	0.350463	0.723225	12.134	42.6562	159.949	71.5796	33.5447	21.3117	75.0083	43.2882
ABUW_2123	complement(2107784..2108431)	1.65742	0.728941	0.288005	0.665097	228.362	51.4007	66.0529	115.272	84.0214	59.617	64.7674	69.4686
citA	3236440..3237750	1.65307	0.72515	0.402845	0.760243	12.862	67.1835	312.097	130.714	42.1704	29.8085	165.517	79.1652
ABUW_1858	1855071..1856240	1.65255	0.724694	0.356739	0.725473	15.2888	40.3101	274.776	110.125	53.352	42.484	104.347	66.7278
cysT	complement(1030394..1031227)	1.64914	0.721713	0.261189	0.640633	209.675	113.679	199.936	174.43	91.0498	73.964	153.061	106.025
pyrX	complement(2718389..2719624)	1.6481	0.720806	0.234458	0.615245	248.019	151.643	262.829	220.83	146.638	140.546	114.588	133.924
ABUW_2870	2880408..2881199	1.64693	0.71978	0.290846	0.665925	51.6908	57.3726	172.093	93.7188	44.0873	48.3343	78.8833	57.1016
metQ1	2322218..2323048	1.6464	0.719317	0.262584	0.640977	97.8	29.8593	63.2883	63.6492	30.3499	25.0726	60.8924	38.7716
ABUW_2877	2887019..2887570	1.64498	0.718071	0.246914	0.627505	104.11	52.4671	84.911	80.4959	49.9975	44.1556	52.8657	49.0062
nadA	complement(3251136..3252200)	1.64442	0.717581	0.215401	0.590417	348.488	247.406	276.751	290.882	189.927	205.316	133.963	176.402
ABUW_2969	complement(2982649..2984271)	1.64407	0.71727	0.248191	0.629511	783.128	236.529	278.034	432.563	316.757	211.863	260.453	263.025
ABUW_2063	complement(2045222..2045809)	1.64287	0.716221	0.239825	0.621327	48.2933	68.8897	44.8251	54.0027	27.9539	28.137	43.1782	33.0897
ABUW_1815	1810866..1811228	1.64156	0.715064	0.280069	0.65531	47.0799	80.8335	29.6201	52.5112	29.072	29.9478	36.8122	31.944
ABUW_0701	705897..707111	1.64108	0.714643	0.2441	0.626367	146.821	304.565	239.429	230.272	156.861	119.095	145.311	140.422
infC	complement(3321274..3321594)	1.63914	0.712938	0.374766	0.738051	1167.53	986.211	140.004	764.583	562.113	695.206	141.713	466.344
ABUW_1861	1857196..1858473	1.63803	0.711958	0.35009	0.722983	17.9583	52.2538	276.257	115.49	54.4701	41.6483	115.696	70.6047
ABUW_1406	1406546..1406911	1.63729	0.711314	0.448032	0.787722	0.970719	1.27969	0.0987337	0.783046	0.319473	0.417876	0.553567	0.430305
ABUW_1881	complement(1880264..1881997)	1.63645	0.710565	0.362989	0.729751	22.3265	74.8616	432.059	176.416	77.6319	63.935	182.124	107.897
ABUW_2114	complement(2098535..2099278)	1.63538	0.709622	0.320214	0.694144	27.1801	80.8335	121.837	76.617	39.1354	32.1764	69.7495	47.0204
ABUW_0214	238703..239623	1.63462	0.708956	0.35398	0.725052	22.5692	37.5374	239.133	99.7466	29.5513	35.6587	118.187	61.1322
trpB1	618482..619711	1.63318	0.707682	0.175469	0.53316	460.364	331.439	339.545	377.116	268.677	253.79	168.838	230.435
ABUW_2901	complement(2909451..2909888)	1.63186	0.706521	0.322685	0.695623	55.5737	39.0304	28.929	41.1777	15.6542	22.426	37.9193	25.3332
ABUW_3601	complement(3660893..3660976)	1.63053	0.705342	0.458134	0.79278	67.465	21.9679	3.65315	31.0287	16.6126	33.5694	6.64281	18.9416
ABUW_2093	complement(2074919..2076340)	1.62794	0.703047	0.258599	0.637052	144.394	288.356	234.098	222.283	135.457	125.502	149.186	136.715
ABUW_1888	1889590..1890657	1.62656	0.701828	0.27576	0.651185	73.532	108.56	255.029	145.707	82.424	87.1968	99.6421	89.7543
carB	complement(887984..891214)	1.6264	0.701678	0.462014	0.793707	4783.95	4190.33	1132.28	3368.85	3152.4	2251.93	809.315	2071.22
ABUW_2149	complement(2133817..2134053)	1.62406	0.699602	0.376467	0.738051	56.3017	49.4812	10.6632	38.8154	16.7723	28.137	26.5712	23.8268
mdcB	complement(2387465..2388349)	1.62346	0.69907	0.365823	0.732783	10.9206	28.7929	183.349	74.354	46.6431	32.5943	58.4013	45.8796
ABUW_0508	518402..519926	1.62309	0.698744	0.43389	0.778426	2809.26	1350.07	312.887	1490.74	512.275	1403.09	839.761	918.375
ABUW_2509	complement(2504850..2505313)	1.62287	0.698549	0.566529	0.852327	0	0.426562	1.08607	0.504211	0.159736	0.278584	0.830351	0.42289
ABUW_3729	3787561..3788106	1.62205	0.697819	0.28837	0.665097	115.758	170.411	50.4529	112.208	61.0193	67.6959	78.6065	69.1073
quiA	1838999..1841428	1.61986	0.695867	0.285586	0.662656	137.842	238.661	600.893	325.799	194.08	137.203	272.632	201.305
fumC	1719873..1721267	1.61751	0.693775	0.35463	0.725125	1460.93	618.515	325.426	801.625	651.246	556.332	278.721	495.433
purT	2331034..2332242	1.6166	0.692967	0.246375	0.627269	307.718	221.599	207.143	245.487	155.424	156.982	141.713	151.373
aroP2	complement(792535..793890)	1.61332	0.69003	0.213258	0.588384	516.423	361.298	211.191	362.971	225.548	228.996	219.766	224.77
ABUW_3181	complement(3208842..3209558)	1.61287	0.689629	0.269458	0.646967	497.736	652	185.817	445.184	327.14	354.777	145.588	275.835
ABUW_0049	complement(55409..55945)	1.61242	0.689229	0.320767	0.694306	43.6824	37.964	152.247	77.9646	48.4002	38.4446	58.6781	48.5076
ABUW_1690	complement(1685764..1687437)	1.61162	0.688507	0.272622	0.649324	230.06	142.258	274.578	215.632	108.142	94.3007	199.838	134.093
ABUW_1572	1560275..1561045	1.61032	0.687343	0.319154	0.692755	146.336	25.807	146.817	106.32	82.7435	45.6878	69.7495	66.0602
ABUW_2419	2406309..2407244	1.60948	0.686597	0.393753	0.751588	16.2595	29.8593	213.561	86.56	40.4133	40.6733	80.544	53.8769
radC	complement(535956..536663)	1.60815	0.685404	0.361338	0.727945	12.134	31.139	114.926	52.733	18.3697	17.8294	62.5531	32.9174
ABUW_1726	1723556..1724800	1.60762	0.684929	0.255441	0.635399	654.022	319.495	164.984	379.5	235.132	307.278	165.24	235.883
ABUW_0202	complement(226208..227752)	1.60648	0.683906	0.300778	0.676923	73.0466	145.458	562.289	260.264	133.061	132.188	221.15	162.133
gltK	complement(2314163..2314840)	1.60597	0.683448	0.27755	0.653417	67.465	94.4834	73.4579	78.4688	37.2186	34.6837	75.5619	49.1547
argS	3803233..3805023	1.60538	0.682917	0.342756	0.715379	1032.85	733.047	368.474	711.455	504.448	568.59	255.748	442.929
clpS	1808163..1808576	1.60533	0.682868	0.276884	0.652246	77.1722	85.5257	29.4227	64.0402	50.9559	43.1805	24.9105	39.6823
nuoB	complement(3203608..3204285)	1.60448	0.682102	0.258055	0.637052	389.986	592.494	166.366	382.949	294.235	298.642	122.615	238.497
ABUW_0637	complement(638869..641004)	1.60433	0.681972	0.245441	0.626452	168.905	231.836	439.563	280.101	134.179	152.107	238.311	174.865
epd	complement(2736018..2737043)	1.60424	0.681893	0.337263	0.709296	53.1469	49.2679	164.49	88.9684	43.2886	37.3302	86.3565	55.6584
ABUW_0270	complement(290441..290779)	1.60389	0.681573	0.268	0.646677	117.457	76.9944	39.7897	78.0804	41.212	53.2095	51.205	48.5422
sppA	990075..991172	1.60331	0.681051	0.217119	0.592672	453.083	385.612	165.675	334.79	213.568	226.767	185.445	208.593
ABUW_3072	complement(3099400..3100356)	1.60318	0.68094	0.306153	0.680184	43.6824	103.228	132.204	93.0383	49.0391	49.8665	75.8387	58.2481
ribB1	complement(106252..107373)	1.60304	0.680814	0.337796	0.709296	888.451	637.283	334.707	620.147	448.86	449.356	261.56	386.592
moaA	1710250..1711281	1.60242	0.680251	0.282328	0.65773	72.3186	49.6945	70.4959	64.1696	36.5797	31.8979	52.8657	40.4477
ffh	complement(3156947..3158356)	1.60088	0.678869	0.333139	0.704647	541.904	858.242	332.634	577.593	379.055	451.585	251.043	360.561
dcaJ	complement(2456665..2457318)	1.60083	0.678818	0.322995	0.695623	29.6069	28.1531	112.556	56.7722	27.4747	21.0331	58.4013	35.6364
ABUW_1335	complement(1346762..1349941)	1.60067	0.678674	0.413713	0.764203	77.6575	163.373	844.864	361.965	129.227	79.5357	469.978	226.247
dacC	complement(1149113..1150261)	1.60049	0.678517	0.279057	0.654971	234.671	232.263	111.372	192.769	127.629	132.327	100.472	120.143
ABUW_1215	complement(1252902..1252977)	1.59919	0.677342	0.501947	0.81737	2.4268	3.19921	0.197467	1.94116	0.958419	1.39292	1.10713	1.15282
alaS	2737298..2739949	1.59509	0.67364	0.358165	0.72568	1481.07	527.87	561.894	856.946	592.942	633.221	385.006	537.056
purD	complement(1516687..1517973)	1.59436	0.67298	0.353979	0.725052	1120.7	745.417	296.497	720.87	602.526	502.008	251.319	451.951
mucK1	2473315..2474565	1.59334	0.672056	0.358394	0.72568	38.8288	81.8999	339.545	153.425	76.354	51.2594	161.642	96.4184
ABUW_2635	2634572..2635147	1.593	0.671744	0.323173	0.695623	43.4397	42.4429	52.1314	46.0047	25.3981	21.1724	41.5175	29.3627
thiS	complement(1388648..1388845)	1.59194	0.670783	0.356922	0.725473	49.992	47.7749	18.167	38.6447	27.9539	19.083	25.4641	24.167
ABUW_1361	complement(1373910..1374920)	1.59138	0.670281	0.258421	0.637052	178.37	110.053	125.688	138.037	80.3475	76.7499	103.517	86.8715
ilvE	585663..586589	1.59072	0.669676	0.336874	0.709296	921.455	535.122	213.265	556.614	467.708	407.708	173.82	349.745
ABUW_2489	complement(2485285..2485881)	1.59059	0.669559	0.441252	0.783071	2.18412	21.3281	108.212	43.9081	16.7723	17.8294	48.4371	27.6796
dsbA	complement(3914859..3915476)	1.58966	0.668714	0.265345	0.642677	470.556	432.96	143.855	349.124	247.432	293.21	117.633	219.425
trkD	250338..252215	1.58963	0.668688	0.289045	0.665097	471.284	387.105	474.416	444.268	271.872	270.644	298.096	280.204
lepB	1042206..1043033	1.58899	0.668114	0.247888	0.629208	236.613	184.275	99.8198	173.569	108.94	122.159	95.7671	108.955
ABUW_0602	complement(602037..602483)	1.5887	0.667851	0.262071	0.640977	56.059	64.4108	86.2933	68.9211	39.6147	40.2554	52.0353	43.9684
ABUW_0488	500331..501164	1.58841	0.667579	0.400795	0.759566	11.8913	35.1914	181.868	76.3167	38.816	26.7441	78.8833	48.1478
ABUW_0576	complement(573257..573526)	1.58696	0.666264	0.508809	0.822086	0	0	0.78987	0.26329	0	0.139292	0.553567	0.230953
ABUW_1403	1404825..1405697	1.58666	0.665991	0.485341	0.810228	2.91216	8.10468	1.1848	4.06721	2.07657	2.22867	3.3214	2.54222
ABUW_2050	2028819..2029013	1.58582	0.665234	0.653873	0.887746	0.24268	0.213281	0	0.151987	0.159736	0	0	0.0532455
ABUW_3822	complement(3888270..3888920)	1.58558	0.66501	0.661009	0.891206	0.24268	0.213281	0	0.151987	0	0	0.276784	0.0922612
ABUW_0552	complement(554968..555162)	1.58546	0.664897	0.662719	0.891214	0.24268	0	0.0987337	0.113805	0	0.139292	0	0.0464307
ABUW_2819	2824478..2824744	1.58541	0.664854	0.662784	0.891214	0	0.213281	0.0987337	0.104005	0	0.139292	0	0.0464307
ABUW_3661	complement(3721548..3722837)	1.58541	0.664854	0.662784	0.891214	0	0.213281	0.0987337	0.104005	0	0.139292	0	0.0464307
argB	complement(3066218..3067126)	1.5854	0.66485	0.242634	0.625038	430.757	622.78	176.042	409.86	294.714	291.259	189.043	258.339
ABUW_2042	complement(2023029..2024246)	1.58537	0.664819	0.662836	0.891214	0.24268	0	0.0987337	0.113805	0.159736	0	0	0.0532455
ABUW_2514	complement(2507164..2507484)	1.58508	0.664552	0.663238	0.891214	0	0.213281	0.0987337	0.104005	0	0	0.276784	0.0922612
ABUW_0771	758850..759053	1.58462	0.664138	0.667106	0.891214	0	0	0.197467	0.0658225	0	0	0.276784	0.0922612
orn	complement(3407929..3408495)	1.58438	0.663917	0.269022	0.646965	177.399	145.458	100.215	141.024	80.9864	122.716	62.2763	88.6596
ABUW_3021	complement(3047262..3047759)	1.58437	0.663913	0.297099	0.672609	151.432	95.1233	130.526	125.694	83.8617	89.2861	63.937	79.0283
ABUW_3030	complement(3058033..3058725)	1.58435	0.663888	0.305109	0.678253	89.3062	62.278	154.123	101.903	63.5751	75.0784	54.5264	64.3933
ABUW_1366	1380453..1382723	1.58422	0.66377	0.341263	0.713903	912.719	965.523	530.2	802.814	595.338	541.01	382.792	506.38
ABUW_2893	complement(2901203..2901715)	1.58352	0.663132	0.295074	0.670258	89.5489	62.0647	42.1593	64.591	30.9889	53.0702	37.6426	40.5672
ABUW_0927	935673..936056	1.5835	0.663117	0.326387	0.698302	121.825	64.8374	27.1518	71.2715	44.886	57.8062	31.8301	44.8407
rpoC	complement(3646995..3651188)	1.5832	0.662841	0.528114	0.832754	29425.9	7711.81	1838.32	12992	12973.6	9244.95	2399.71	8206.1
catA	complement(1875004..1875924)	1.58301	0.662667	0.317039	0.691656	35.6739	57.1593	225.903	106.245	64.853	47.22	89.6779	67.2503
ABUW_0882	863355..864278	1.58122	0.661038	0.292192	0.667571	408.915	242.714	118.974	256.868	166.925	178.154	141.713	162.264
dusC	3159391..3160335	1.58076	0.660622	0.284749	0.661904	84.4526	76.5679	196.776	119.266	64.853	69.5067	92.7225	75.6941
ABUW_1184	1214513..1216123	1.5807	0.660562	0.371506	0.73709	29.6069	87.8717	310.616	142.698	60.0609	56.4132	154.722	90.3987
eat	complement(1613356..1614792)	1.58053	0.660407	0.363359	0.730115	109.206	90.6444	315.75	171.867	54.6299	40.1161	231.945	108.897
ABUW_3208	3237843..3238637	1.58023	0.660132	0.442147	0.783071	4.8536	36.471	147.607	62.9772	21.5644	21.8688	76.3923	39.9418
etfA	967125..968057	1.58002	0.659945	0.389069	0.748326	1454.87	1058.3	244.563	919.243	735.107	684.62	325.221	581.649
ilvD	29975..31804	1.57848	0.658532	0.332261	0.704597	661.303	561.355	540.172	587.61	436.72	360.348	317.748	371.605
envZ	complement(269182..270639)	1.57811	0.658196	0.21553	0.590417	378.823	379.64	281.687	346.717	232.097	220.917	203.989	219.001
ABUW_1656	1650485..1651597	1.57744	0.657588	0.343036	0.715379	56.3017	84.0327	118.48	86.2716	29.8707	29.112	105.731	54.9047
ABUW_3111	complement(3132765..3133325)	1.57655	0.65677	0.475755	0.8057	3349.47	1139.56	224.224	1571.08	1237.48	1359.63	392.202	996.437
paaJ	complement(2523715..2524215)	1.57639	0.656621	0.264806	0.642176	172.788	184.061	91.3287	149.393	100.315	120.488	62.5531	94.4517
ABUW_0568	complement(566943..568895)	1.57613	0.656385	0.540003	0.841213	0.48536	0.639843	1.08607	0.737091	0.319473	0.69646	0.553567	0.523167
rpoZ	complement(334143..334421)	1.57554	0.655845	0.405416	0.761952	1029.93	826.677	129.934	662.181	503.489	602.577	154.445	420.171
ABUW_3821	complement(3887000..3888175)	1.57422	0.654637	0.511335	0.823915	1.2134	0	0.296201	0.5032	0.319473	0.417876	0	0.245783
ABUW_2085	complement(2066159..2067106)	1.57299	0.65351	0.421952	0.771684	6.79503	32.2054	139.708	59.5696	20.9255	19.083	73.9012	37.9699
ABUW_2404	complement(2391629..2392222)	1.57255	0.653109	0.320333	0.694144	28.1509	33.4851	106.731	56.1224	34.1836	29.6692	43.7318	35.8615
ABUW_0863	843547..843753	1.57209	0.65268	0.418977	0.768297	42.2263	27.9398	9.18224	26.4494	15.0152	21.1724	13.8392	16.6756
ABUW_1073	complement(1087096..1087884)	1.56984	0.650618	0.285536	0.662656	124.495	122.637	179.004	142.045	80.8267	96.9472	94.9368	90.9035
fadD	complement(3745849..3747528)	1.56941	0.650223	0.35355	0.725052	663.244	763.546	369.758	598.849	414.037	505.908	223.918	381.288
ABUW_3306	3339089..3341896	1.56934	0.650161	0.270091	0.647064	406.731	287.289	426.431	373.484	203.025	186.93	325.221	238.392
gap	1058748..1060205	1.56911	0.649944	0.421127	0.770538	1885.62	1135.29	297.386	1106.1	850.597	870.993	392.756	704.782
ABUW_1944	1943835..1944602	1.56837	0.649264	0.270168	0.647064	130.319	99.3889	143.263	124.324	92.6472	67.4173	78.3297	79.4647
purA	complement(2733192..2734511)	1.56836	0.649259	0.414956	0.765403	1379.15	1405.73	473.231	1086.04	906.824	840.07	329.926	692.273
ABUW_2964	complement(2977254..2978252)	1.56805	0.64897	0.333377	0.704647	102.896	54.1734	206.452	121.174	62.9362	57.1097	112.374	77.4733
ABUW_1953	1954656..1955984	1.56687	0.647882	0.425518	0.773312	16.7449	54.1734	305.285	125.401	52.8728	43.5984	143.927	80.1329
engC	3408621..3409679	1.56637	0.647426	0.274696	0.651056	176.671	140.339	244.86	187.29	101.912	122.577	135.347	119.945
ABUW_2947	complement(2961714..2962937)	1.56545	0.646577	0.420281	0.769355	22.5692	74.2218	309.826	135.539	52.2338	40.3947	167.454	86.6942
ABUW_2740	complement(2729019..2729441)	1.56526	0.646402	0.358446	0.72568	227.391	143.325	54.1061	141.607	101.592	109.205	60.062	90.2864
tusD	complement(1718317..1718685)	1.56521	0.646358	0.356561	0.725473	166.964	17.7023	56.4757	80.3806	58.783	60.4527	34.5979	51.2779
pilT	3058822..3059889	1.5642	0.645423	0.418731	0.768297	15.5315	42.0163	270.333	109.294	44.0873	47.0807	118.74	69.9694
ABUW_1347	1359661..1360530	1.56161	0.643035	0.321379	0.694854	63.3394	84.6725	151.458	99.8232	67.888	46.3842	78.3297	64.2007
ABUW_2213	complement(2200126..2200905)	1.56132	0.642771	0.302423	0.677893	95.1305	94.2702	55.982	81.7942	45.0457	49.4486	62.5531	52.3491
ABUW_3687	complement(3744922..3745320)	1.56081	0.642296	0.301928	0.677805	69.1637	43.5093	40.6783	51.1171	25.2384	23.1225	50.3746	32.9118
serB	108980..110203	1.56027	0.641798	0.25595	0.636256	202.638	139.912	360.181	234.244	149.833	139.849	161.365	150.349
lysA	961388..962638	1.56011	0.641647	0.272366	0.649113	362.806	335.917	186.903	295.209	212.769	203.227	150.57	188.855
benC	2694957..2695973	1.55994	0.64149	0.451769	0.791056	8.49379	32.2054	194.9	78.5332	48.5599	27.1619	75.5619	50.4279
ABUW_2822	complement(2826369..2828399)	1.55979	0.64135	0.231621	0.611325	277.868	214.774	478.464	323.702	208.616	182.612	232.221	207.816
benA	2693006..2694388	1.55962	0.641193	0.423634	0.771915	12.134	48.4148	313.776	124.775	88.3343	53.6274	98.2582	80.0733
ABUW_1625	1620422..1622134	1.5592	0.64081	0.26929	0.646965	514.239	192.806	212.376	306.474	203.025	205.734	180.463	196.407
rseP	1737229..1738584	1.55876	0.6404	0.253964	0.635369	464.004	381.986	175.154	340.381	270.434	236.657	147.249	218.113
ABUW_2113	complement(2096773..2098506)	1.55856	0.64021	0.330776	0.702604	93.6744	131.594	313.282	179.517	84.9798	76.6106	184.615	115.402
pqqB	complement(2050492..2051403)	1.55849	0.640152	0.342303	0.715305	94.8878	106.001	102.486	101.125	56.0675	57.3883	83.3119	65.5892
ABUW_0696	699013..699088	1.55777	0.639481	0.55948	0.848626	0	0	0.691136	0.230379	0.479209	0	0	0.159736
ABUW_3288	complement(3320447..3321067)	1.55468	0.636616	0.325102	0.697446	156.043	68.8897	53.8099	92.9142	61.0193	57.8062	60.062	59.6292
ABUW_0489	501183..503123	1.55419	0.636163	0.329404	0.700779	77.4149	149.723	507.195	244.778	129.706	108.787	234.436	157.643
mpl	3955453..3956826	1.55343	0.635455	0.233072	0.61328	391.928	305.418	404.216	367.187	241.202	256.576	210.632	236.137
ABUW_3239	3266521..3267069	1.55238	0.634482	0.322171	0.695399	142.938	111.759	101.103	118.6	73.3191	87.6146	66.4281	75.7873
ABUW_0113	complement(125574..126113)	1.55206	0.634186	0.290864	0.665925	81.7831	48.6281	71.7794	67.3969	42.9691	33.8479	54.2496	43.6889
dapF	962644..963489	1.55159	0.633744	0.253905	0.635369	353.584	379.853	219.781	317.74	242.48	240.975	129.811	204.422
ABUW_3461	complement(3506833..3507423)	1.55107	0.633265	0.294083	0.669518	300.195	147.59	88.7616	178.849	130.185	122.995	92.1689	115.116
glnK	complement(3715718..3716056)	1.55098	0.633181	0.323902	0.696752	92.461	121.783	53.02	89.0881	66.6101	75.0784	29.8926	57.1937
carA	complement(891229..892368)	1.5502	0.632454	0.441856	0.783071	1380.85	1772.36	407.375	1186.86	1056.66	859.989	379.747	765.464
ABUW_2900	2908893..2909381	1.55011	0.632368	0.427023	0.773595	23.7826	22.3945	39.5922	28.5898	12.4594	10.7255	32.9372	18.7074
trpA	623565..624368	1.54879	0.631145	0.440881	0.783071	1281.83	1527.52	322.464	1043.94	752.838	1062.1	206.757	673.899
ABUW_0474	486170..487694	1.54863	0.630993	0.49703	0.815332	2814.12	1353.48	107.718	1425.1	511.476	1420.92	828.136	920.177
ABUW_2116	complement(2100953..2101561)	1.54863	0.630992	0.394192	0.751588	11.406	19.6218	115.518	48.8488	27.9539	23.5403	43.455	31.6497
benK	2698499..2699857	1.54681	0.629297	0.440351	0.783071	17.9583	73.7952	310.221	133.992	49.9975	39.141	171.052	86.7303
surE	1151432..1152199	1.54586	0.628409	0.35992	0.726196	38.5861	56.0929	156.789	83.8227	44.0873	43.5984	75.5619	54.4159
ABUW_1622	1616669..1617859	1.54564	0.628204	0.304971	0.678253	474.682	129.248	264.014	289.315	196.795	192.362	172.159	187.106
wax-dgaT	complement(726170..727555)	1.54465	0.627278	0.2389	0.620697	525.159	335.064	284.057	381.427	270.753	237.771	231.391	246.639
mgtA	1657273..1660029	1.54386	0.626543	0.324483	0.696752	252.63	134.794	324.143	237.189	95.0432	88.3111	278.167	153.841
ABUW_2622	complement(2619260..2619454)	1.54199	0.62479	0.512443	0.823915	6.067	7.25155	4.44302	5.92052	2.23631	3.90018	5.53567	3.89072
rpoB	complement(3651275..3655363)	1.54123	0.62408	0.536228	0.839049	16118.3	7132.33	1681.24	8310.62	8352.14	6088.73	1735.43	5392.1
thrH	728645..729262	1.53985	0.622792	0.342783	0.715379	280.053	207.096	112.063	199.737	114.691	181.776	91.8921	129.453
miaB	complement(475506..476957)	1.53955	0.622509	0.404142	0.761061	1247.62	669.915	258.386	725.306	577.447	567.197	268.203	470.949
ABUW_1684	complement(1679080..1680237)	1.53942	0.62239	0.303865	0.678253	182.253	113.039	212.08	169.124	89.6122	84.5502	156.383	110.182
ABUW_1922	complement(1920270..1921088)	1.53876	0.621764	0.42808	0.773832	8.97915	33.2718	100.708	47.6531	19.0086	12.8149	61.446	31.0898
metK	2283653..2284819	1.53632	0.619479	0.253904	0.635369	445.803	490.546	239.824	392.058	301.583	299.756	163.302	254.88
ABUW_2434	2422589..2423002	1.53609	0.619263	0.434936	0.779927	34.4605	40.5234	16.0936	30.3592	12.4594	10.8648	36.2586	19.861
ABUW_1596	complement(1592937..1594136)	1.53433	0.617604	0.371411	0.73709	72.3186	75.5014	298.966	148.929	68.527	58.224	164.963	97.238
allC	complement(140853..141863)	1.53364	0.61696	0.413482	0.764142	23.0546	44.1492	215.141	94.1148	41.5315	40.8125	102.133	61.4924
ABUW_0303	326917..327477	1.53239	0.615787	0.320635	0.694306	143.181	101.735	64.9668	103.294	69.1659	74.7998	57.2942	67.0866
ABUW_1864	1859752..1860705	1.53195	0.615366	0.439026	0.782873	10.4352	36.6843	147.706	64.9417	30.9889	29.5299	66.9816	42.5001
emrB	complement(3044311..3045834)	1.5315	0.614947	0.304241	0.678253	154.587	189.82	506.701	283.703	175.87	139.431	241.078	185.46
ABUW_2141	complement(2128583..2128969)	1.53135	0.614809	0.370788	0.73709	458.422	260.203	65.7567	261.461	226.826	179.269	105.731	170.609
chrA2	complement(2354230..2354751)	1.53072	0.614213	0.37525	0.738051	11.1633	38.3906	84.0224	44.5254	23.641	17.2722	46.7764	29.2299
plc2	complement(3907654..3909822)	1.52959	0.613142	0.372777	0.737923	69.8918	105.787	510.058	228.579	90.5706	106.28	251.873	149.574
actP2	complement(2688875..2691346)	1.52877	0.612374	0.366897	0.733795	179.098	196.432	703.478	359.669	231.139	199.466	275.676	235.427
murD	complement(3688743..3690089)	1.52678	0.610494	0.328925	0.700779	137.357	100.242	258.386	165.328	85.6188	97.5044	142.544	108.556
ABUW_2930	complement(2944847..2945596)	1.52646	0.610187	0.474331	0.803993	9.70719	26.2336	189.174	75.0382	31.6278	25.9083	90.2314	49.2559
rep	complement(3069236..3071275)	1.52546	0.609244	0.269886	0.647064	251.659	178.303	279.91	236.624	117.406	159.907	189.043	155.452
ABUW_2151	2135552..2136637	1.52404	0.607904	0.318393	0.691918	141.725	194.299	111.075	149.033	93.4459	83.018	117.079	97.8478
ABUW_0979	991191..992000	1.52377	0.607645	0.323098	0.695623	296.069	330.799	140.696	255.855	191.205	195.148	116.526	167.626
pcaG	1834541..1835170	1.52185	0.605824	0.430569	0.774623	7.52307	23.6742	123.121	51.4394	43.2886	27.5798	30.723	33.8638
gst	complement(2710966..2711577)	1.52044	0.604488	0.334745	0.705994	128.135	90.2178	45.615	87.9893	41.851	69.3674	61.9995	57.7393
mltB	complement(1284655..1285656)	1.51992	0.603996	0.321681	0.695119	143.181	82.753	150.865	125.6	64.853	57.6669	126.213	82.9111
ABUW_0231	complement(250130..250219)	1.51973	0.603817	0.537185	0.839189	0.728039	4.26562	1.38227	2.12531	1.11816	1.39292	1.6607	1.39059
ABUW_0168	187713..187844	1.51956	0.603655	0.500046	0.817144	10.6779	6.39843	2.27088	6.44907	3.67394	4.31805	4.42854	4.14018
ABUW_3238	complement(3265780..3266397)	1.51934	0.603444	0.317346	0.691918	115.758	65.4772	104.855	95.3636	56.8662	64.7708	66.9816	62.8729
ABUW_2726	complement(2711785..2714136)	1.51889	0.603019	0.362164	0.72923	72.5613	98.5358	388.418	186.505	79.7085	70.4817	218.659	122.95
ABUW_1053	1061940..1063160	1.51842	0.602568	0.463255	0.793707	1475.98	1662.95	405.104	1181.34	1022.15	940.499	370.89	777.848
ABUW_2504	complement(2498560..2499624)	1.51567	0.599958	0.352417	0.724835	75.4734	83.3928	231.629	130.165	62.7764	62.6814	132.856	86.1046
ABUW_3258	complement(3287977..3289501)	1.5148	0.599125	0.5016	0.81737	2823.34	1382.7	485.178	1563.74	512.275	1430.25	1154.19	1032.24
phaD	3595554..3597365	1.51424	0.598597	0.302658	0.677893	291.701	135.647	400.76	276.036	194.719	121.045	231.668	182.477
ABUW_3530	3586858..3588180	1.5131	0.597505	0.409722	0.764142	56.5444	65.264	285.34	135.716	56.7065	65.0493	147.802	89.8527
gspF	complement(3555926..3557131)	1.51299	0.597399	0.355127	0.725473	120.855	126.049	324.933	190.612	97.1198	100.29	181.293	126.234
sdaA	complement(2528673..2530052)	1.5118	0.596271	0.357697	0.72568	88.0928	97.2561	234.196	139.848	76.354	68.5316	133.41	92.7651
ABUW_3209	3238769..3239698	1.51048	0.59501	0.422518	0.771915	37.3727	44.5757	200.035	93.9943	50.1573	40.1161	96.8742	62.3825
ABUW_0982	993897..995090	1.50968	0.594243	0.327965	0.699707	540.448	521.259	210.994	424.234	296.631	301.846	243.846	280.774
rph	complement(3910111..3910827)	1.50941	0.593988	0.337119	0.709296	318.153	234.396	177.523	243.357	150.312	224.399	107.946	160.886
ABUW_2950	complement(2965162..2965926)	1.50901	0.5936	0.45974	0.79281	11.406	37.964	172.587	73.9855	33.2252	24.794	89.4011	49.1401
serS	832220..833491	1.50788	0.592517	0.40977	0.764142	870.25	772.077	294.621	645.649	510.198	550.343	223.364	427.968
ABUW_2383	2370150..2371334	1.50567	0.590401	0.413235	0.764142	47.3226	60.1452	172.883	93.4502	37.0589	40.3947	109.33	62.261
ABUW_1126	complement(1148468..1149013)	1.50471	0.589481	0.324599	0.696752	94.4024	75.0749	56.7719	75.4164	44.4067	54.6025	50.3746	49.7946
ABUW_3251	complement(3281576..3281827)	1.50439	0.589182	0.41344	0.764142	175.7	191.1	28.4353	131.745	98.7172	114.08	49.5443	87.4472
ABUW_0661	666085..668289	1.50407	0.588869	0.290842	0.665925	165.022	284.943	382.593	277.52	185.294	167.011	202.052	184.786
pqqE	complement(2048293..2049447)	1.50314	0.587976	0.340612	0.713346	60.9126	82.1132	208.427	117.151	78.1111	68.8102	87.4636	78.1283
ABUW_2682	complement(2672316..2672762)	1.50204	0.586927	0.460926	0.793441	5.09628	24.5273	75.3338	34.9858	20.1268	16.0186	34.0444	23.3966
pap	complement(3580992..3582410)	1.50195	0.586834	0.353821	0.725052	113.331	103.015	274.578	163.642	92.6472	85.8039	149.186	109.212
ABUW_2547	complement(2538800..2539903)	1.49978	0.584755	0.47841	0.805943	9.22183	37.7507	247.427	98.1331	39.1354	34.5444	122.892	65.5239
ABUW_1328	1340373..1340555	1.49976	0.584733	0.620959	0.875508	0	0.639843	0.197467	0.279103	0.479209	0	0	0.159736
ABUW_3682	3740186..3741064	1.49951	0.584489	0.435648	0.779927	18.201	34.9781	132.896	62.0249	29.8707	19.3616	75.2851	41.5058
ABUW_0397	423477..424796	1.49926	0.584251	0.297784	0.672926	270.831	166.999	267.371	235.067	151.27	124.945	195.132	157.116
ureE	complement(2889482..2889964)	1.49832	0.583349	0.418983	0.768297	10.1926	19.6218	89.9464	39.9203	24.9189	21.3117	34.0444	26.7583
ABUW_3600	complement(3660780..3660855)	1.49763	0.582685	0.56714	0.852913	18.6863	3.41249	1.97467	8.02451	4.79209	8.49681	2.49105	5.25999
eutB	complement(1611954..1613339)	1.49756	0.582615	0.401938	0.760243	58.4858	76.7811	294.819	143.362	60.0609	59.8955	167.731	95.8958
nolG	complement(678184..681282)	1.49705	0.582126	0.357848	0.72568	257.726	264.895	508.577	343.733	177.946	152.803	358.988	229.913
ABUW_3697	3755581..3756972	1.49686	0.581935	0.371246	0.73709	101.926	137.993	230.543	156.821	65.8114	60.1741	189.043	105.01
ABUW_2703	2687015..2687371	1.49579	0.580911	0.390115	0.748326	278.596	383.906	57.3643	239.955	212.13	172.443	96.3207	160.298
ABUW_2729	complement(2715894..2716673)	1.49572	0.580841	0.348929	0.721775	52.9042	44.3624	74.9389	57.4018	31.7876	30.9228	53.696	38.8021
ABUW_2685	complement(2675287..2675631)	1.49426	0.579432	0.545184	0.843808	18.201	11.0906	9.87337	13.055	6.06999	6.40743	14.116	8.86446
gdh	371518..372789	1.49423	0.579402	0.476406	0.805943	855.446	1835.92	413.892	1035.09	856.347	935.206	286.194	692.583
ABUW_2224	complement(2209645..2211657)	1.49406	0.579241	0.297861	0.672926	245.107	167.212	262.336	224.885	152.868	133.442	166.347	150.885
ABUW_0128	complement(143273..143998)	1.49354	0.578732	0.383288	0.746129	66.7369	61.6382	103.572	77.3156	43.4483	45.9663	67.2584	52.2244
ABUW_3045	complement(3071469..3072122)	1.49331	0.578511	0.484739	0.809794	1656.29	1296.11	168.835	1040.41	787.82	879.35	422.648	696.606
corC	3551831..3552670	1.492	0.577243	0.350955	0.723225	237.826	194.299	139.215	190.447	151.27	132.885	97.4278	127.194
kdsA	1822264..1823121	1.49145	0.576714	0.358921	0.725936	417.167	393.503	126.675	312.448	281.456	246.547	99.9189	209.307
ABUW_2403	2390433..2391620	1.49112	0.576395	0.390414	0.748326	54.603	114.532	278.627	149.254	83.3825	68.2531	149.186	100.274
ABUW_0754	751411..751587	1.49098	0.576264	0.656086	0.888253	0.48536	1.70625	11.848	4.67988	0.159736	0	9.41064	3.19013
ABUW_0840	complement(818535..818969)	1.49033	0.575629	0.448732	0.787992	13.8327	18.7687	59.6352	30.7455	17.8905	17.1329	27.4016	20.8083
ABUW_2215	complement(2201452..2202117)	1.48914	0.574477	0.352857	0.724835	83.2392	81.4733	36.0378	66.9168	38.4965	37.3302	58.9549	44.9272
ABUW_2373	complement(2358676..2360550)	1.48883	0.574183	0.363959	0.730184	81.2977	131.381	498.21	236.963	132.422	137.899	207.588	159.303
trmD	345003..345743	1.487	0.572405	0.54756	0.843808	3929.96	1003.49	311.702	1748.38	1578.52	1601.44	347.087	1175.68
ABUW_2928	complement(2942604..2943455)	1.48686	0.572272	0.489227	0.812337	8.49379	42.8695	219.09	90.1511	48.4002	34.1265	99.6421	60.7229
dadA2	complement(3851359..3852624)	1.4858	0.571237	0.536493	0.839124	857.873	3759.08	450.917	1689.29	1318.62	1593.5	498.487	1136.87
ABUW_1183	1214365..1214520	1.48579	0.571231	0.695761	0.898711	0.48536	0.853124	2.36961	1.23603	0.638946	0.69646	1.6607	0.998702
ABUW_0663	669471..670394	1.48569	0.57113	0.365172	0.731858	88.3355	85.7389	96.7591	90.2778	56.5467	43.0412	84.1422	61.2434
ABUW_2520	complement(2509867..2510469)	1.48549	0.570941	0.476766	0.805943	8.49379	26.6601	67.9288	34.3609	13.4179	10.4469	45.9461	23.2703
ABUW_3477	complement(3524309..3524596)	1.4839	0.569396	0.456138	0.79278	38.8288	27.0867	28.929	31.6148	17.2515	15.3221	32.1069	21.5602
ABUW_0021	complement(24363..25055)	1.48245	0.567984	0.387194	0.748326	66.4943	71.0225	37.7163	58.411	29.5513	27.3012	61.7227	39.5251
ABUW_0262	279723..281384	1.4819	0.567444	0.525681	0.832754	2770.43	2424.79	640.782	1945.34	1578.52	1737.81	621.379	1312.57
ABUW_0135	148721..149488	1.48175	0.567305	0.375786	0.738051	296.069	297.953	92.4148	228.813	176.988	196.82	88.8475	154.218
ABUW_1785	complement(1782504..1782632)	1.48117	0.56674	0.579446	0.859502	0.48536	1.49297	0.592402	0.856909	0.479209	0.278584	1.10713	0.621643
ABUW_1954	1955977..1957134	1.48111	0.566681	0.47244	0.802547	24.268	42.4429	196.974	87.8949	41.3718	30.7835	106.285	59.4801
ABUW_2459	complement(2450498..2451301)	1.47926	0.564875	0.378483	0.740501	104.11	362.364	191.346	219.273	130.664	189.576	124.276	148.172
ABUW_0841	complement(818977..819327)	1.47925	0.564865	0.502016	0.81737	30.5777	18.1289	27.1518	25.2861	16.6126	13.0934	22.4195	17.3752
ABUW_2111	complement(2095057..2096487)	1.47776	0.563409	0.423111	0.771915	72.3186	57.5858	163.108	97.6709	52.8728	41.509	104.624	66.3353
dxr	1736031..1737227	1.47718	0.562847	0.316491	0.690851	378.581	275.559	161.331	271.823	230.5	194.173	126.49	183.721
hisF	complement(257858..258616)	1.47714	0.562803	0.292158	0.667571	369.844	247.193	288.006	301.681	220.916	252.815	137.838	203.856
thiG	complement(1387849..1388634)	1.47688	0.562548	0.316393	0.690851	124.737	192.379	140.893	152.67	113.413	94.7185	101.856	103.329
ABUW_1932	1930795..1931415	1.47633	0.562011	0.373882	0.738051	50.7201	40.0968	63.8807	51.5659	32.5862	34.823	38.7497	35.3863
ABUW_2944	complement(2959498..2960292)	1.4763	0.561991	0.463666	0.793707	10.6779	29.0062	138.128	59.2709	27.4747	27.4405	65.8745	40.2632
ABUW_0440	452140..454335	1.47506	0.56077	0.324432	0.696752	376.882	260.629	404.512	347.341	217.401	197.237	293.114	235.918
ABUW_0072	76984..77667	1.47452	0.560245	0.486319	0.810664	13.1047	27.0867	145.336	61.8425	23.4813	24.3761	78.3297	42.0624
trpG	complement(1242291..1242875)	1.47418	0.559912	0.389551	0.748326	287.333	172.544	119.172	193.016	136.415	154.475	101.026	130.639
ABUW_1134	1157018..1159207	1.47333	0.559084	0.303854	0.678253	248.747	253.804	324.143	275.565	160.056	165.061	238.034	187.717
ABUW_0065	complement(69387..69860)	1.47314	0.558895	0.456285	0.79278	8.25111	26.0203	84.3186	39.53	20.606	12.6756	47.6068	26.9628
folD	901404..902252	1.47284	0.558605	0.345223	0.717915	282.965	230.983	146.916	220.288	168.522	167.15	111.821	149.164
tgt	complement(541450..542583)	1.47125	0.557039	0.356781	0.725473	195.357	200.271	217.313	204.314	126.511	132.327	161.642	140.16
fadL	complement(3270425..3272095)	1.4712	0.556995	0.379537	0.741936	153.616	83.6061	239.528	158.917	76.8333	72.4318	175.481	108.249
ABUW_3768	complement(3820655..3821881)	1.47099	0.556785	0.458293	0.79278	35.6739	63.9843	288.599	129.419	58.9428	49.3094	156.106	88.1194
ABUW_0851	831313..832101	1.47067	0.556469	0.376287	0.738051	180.796	91.2842	77.7034	116.595	75.2359	79.1178	83.0351	79.1296
ABUW_3415	3462636..3464828	1.46963	0.555449	0.387803	0.748326	111.875	132.661	509.663	251.4	127.47	127.731	258.516	171.239
ABUW_1044	1051977..1052156	1.46949	0.555311	0.449915	0.789238	143.666	184.488	19.3518	115.835	84.8201	118.12	33.214	78.7179
argC	1806270..1807319	1.46843	0.554274	0.360419	0.726472	234.671	181.289	120.159	178.706	138.332	128.706	96.8742	121.304
ABUW_3777	complement(3836763..3838115)	1.46806	0.553914	0.44096	0.783071	49.7494	118.158	354.355	174.087	70.7633	76.1927	209.248	118.735
dapB	47032..47853	1.46625	0.552127	0.348945	0.721775	172.303	137.14	265.692	191.712	136.575	136.088	120.124	130.929
kdtA	189372..190664	1.46532	0.551213	0.3796	0.741936	131.29	140.979	273.196	181.822	95.6822	99.8723	177.695	124.417
ABUW_2742	2730748..2731797	1.46386	0.549781	0.355634	0.725473	135.415	112.399	172.488	140.101	92.168	89.8433	106.838	96.2832
ABUW_2352	2334902..2336128	1.46341	0.54933	0.358496	0.72568	257.241	238.022	179.893	225.052	160.216	136.924	163.579	153.573
pcnB	complement(3329720..3331183)	1.46269	0.54862	0.401779	0.760243	650.625	566.901	349.419	522.315	435.122	408.683	226.409	356.738
sucD	859075..859965	1.45999	0.545955	0.495158	0.814573	1775.45	928.412	232.913	978.923	814.017	899.826	297.266	670.37
ABUW_2110	complement(2094168..2095022)	1.45975	0.545724	0.435879	0.779927	42.7116	61.6382	128.551	77.6337	26.676	24.0975	109.33	53.3677
ABUW_2957	2969912..2970700	1.45829	0.544279	0.439731	0.783032	47.0799	36.6843	174.462	86.0756	44.4067	48.7522	84.419	59.1926
ABUW_1713	1712972..1714207	1.45801	0.543997	0.356039	0.725473	165.265	94.0569	167.452	142.258	93.9251	94.7185	104.624	97.7559
ABUW_2424	complement(2410721..2411380)	1.4563	0.542307	0.435883	0.779927	41.2556	29.646	71.8782	47.5933	19.6476	13.372	65.5977	32.8724
ABUW_1269	1298999..1299172	1.45499	0.541008	0.631969	0.878984	0.970719	0	0.197467	0.389396	0	0.417876	0.276784	0.231553
ABUW_0058	complement(63229..63432)	1.45498	0.540996	0.546689	0.843808	63.3394	13.2234	8.88604	28.483	16.9321	23.8189	17.7141	19.4884
dusA	3375632..3376648	1.4548	0.540823	0.374275	0.738051	231.274	151.429	262.237	214.98	158.299	165.479	119.294	147.69
ABUW_1470	1459304..1459948	1.45421	0.540237	0.409319	0.764142	20.3851	64.8374	85.7996	57.0074	33.5447	27.5798	57.0174	39.3806
ABUW_1653	1646907..1647290	1.45377	0.539801	0.551789	0.845139	27.1801	17.9156	11.6506	18.9154	11.0218	6.12885	22.1427	13.0978
paaE	complement(2518295..2519503)	1.45315	0.53918	0.385745	0.747867	487.544	455.141	346.654	429.78	341.836	386.674	157.767	295.426
sstT	2262287..2263489	1.45238	0.538418	0.374926	0.738051	223.508	139.059	147.212	169.926	119.323	115.473	115.419	116.738
ABUW_0612	613588..614118	1.45201	0.538054	0.349428	0.722387	64.5528	81.0468	68.4225	71.3407	46.4833	50.0058	50.9282	49.1391
ABUW_0588	586657..587547	1.45182	0.537863	0.402537	0.760243	52.6615	74.2218	113.544	80.1424	37.2186	34.823	94.3832	55.4749
ABUW_3374	complement(3413386..3414531)	1.45032	0.536375	0.463506	0.793707	791.864	814.946	257.892	621.568	607.957	456.878	220.32	428.385
ABUW_3184	3212981..3213115	1.44902	0.535077	0.648054	0.886691	3.15484	1.0664	1.77721	1.99948	0.958419	0.975044	2.49105	1.47484
ABUW_0403	complement(429822..431012)	1.44898	0.53504	0.383165	0.746129	79.599	96.8295	219.781	132.07	76.1943	65.1886	132.856	91.413
tolQ	complement(1007986..1008684)	1.44847	0.534529	0.389742	0.748326	292.672	196.005	114.136	200.938	147.117	169.379	98.8117	138.436
ABUW_2483	complement(2478103..2479812)	1.44743	0.533498	0.501628	0.81737	22.8119	93.6303	268.161	128.201	44.4067	38.4446	183.231	88.694
rnr	complement(457364..459781)	1.44721	0.533278	0.430555	0.774623	636.549	449.809	458.124	514.828	351.42	354.777	360.095	355.431
ABUW_1423	1413852..1414751	1.4462	0.53227	0.582837	0.860814	0.48536	0.213281	0.197467	0.298703	0	0.417876	0	0.139292
tatB	3458869..3459306	1.44603	0.532101	0.479803	0.806707	38.1007	21.1148	48.2808	35.8321	19.6476	16.4365	39.0265	25.0368
dadX	complement(3850235..3851338)	1.44586	0.531924	0.518382	0.827617	283.935	2015.5	345.963	881.801	771.208	760.673	297.542	609.808
ABUW_0797	774915..775298	1.44518	0.531253	0.68204	0.892868	0.48536	0	0.296201	0.26052	0	0.139292	0.553567	0.230953
ABUW_0224	246048..246362	1.44503	0.531098	0.677231	0.892211	0.24268	0	0.394935	0.212538	0	0.278584	0.276784	0.185122
mreB	721319..722359	1.44489	0.530956	0.354572	0.725125	624.415	273	234.789	377.401	309.25	293.21	180.463	260.974
murE	301841..303340	1.44465	0.530724	0.3243	0.696752	385.618	249.112	295.115	309.948	227.465	226.767	188.213	214.148
ABUW_2457	complement(2445809..2446750)	1.44452	0.530585	0.411832	0.764142	60.67	67.3968	178.214	102.094	54.6299	56.5525	101.58	70.9207
ABUW_2448	complement(2434209..2435492)	1.44433	0.530396	0.425925	0.773312	114.302	58.8655	195.592	122.92	61.0193	55.7168	139.222	85.3194
mdcR	2381718..2382635	1.44366	0.529733	0.414008	0.764383	35.6739	38.6038	90.5388	54.9389	30.5097	24.6547	59.7852	38.3165
ABUW_3149	complement(3176284..3176472)	1.4436	0.52967	0.488282	0.812097	87.8501	65.9038	11.1569	54.9703	40.4133	58.5026	14.9463	37.9541
recC	complement(3576656..3580291)	1.44319	0.529263	0.458025	0.79278	470.071	344.449	907.363	573.961	383.527	336.529	473.853	397.97
pcaB	1829826..1831181	1.44317	0.529242	0.48398	0.809794	30.335	49.6945	370.745	150.258	137.373	82.7394	92.4457	104.186
wrbA	469853..470446	1.44136	0.527431	0.393389	0.751422	77.4149	66.3304	80.0731	74.6061	41.3718	53.4881	61.9995	52.2865
lgt	3465750..3466568	1.44	0.526071	0.431924	0.775978	110.662	94.91	238.936	148.169	83.8617	80.0929	145.588	103.181
ABUW_1639	complement(1636387..1636884)	1.43982	0.525891	0.39844	0.756959	65.7662	33.0585	73.2604	57.3617	36.5797	44.1556	39.0265	39.9206
ABUW_1941	1941024..1941200	1.43918	0.525251	0.637992	0.880951	0.728039	7.03827	16.4885	8.08495	2.87526	1.25363	13.0088	5.71257
ABUW_0633	635874..637112	1.43875	0.524812	0.368343	0.735924	124.495	106.427	129.637	120.186	64.0543	82.6001	105.455	84.0363
ABUW_3579	3637127..3638266	1.438	0.524069	0.388528	0.748326	182.738	170.625	128.946	160.77	86.8967	93.047	156.106	112.017
ABUW_3724	3782664..3783233	1.43657	0.522626	0.427397	0.773595	82.9965	64.4108	85.8983	77.7686	43.4483	50.7023	69.7495	54.6334
ABUW_2118	complement(2102049..2102903)	1.43612	0.522179	0.439899	0.783032	64.7955	61.2116	144.447	90.1515	59.422	55.2989	74.4548	63.0586
ABUW_1799	complement(1791667..1792671)	1.43612	0.522173	0.366063	0.732883	429.058	320.348	175.055	308.154	242.161	262.565	138.115	214.28
rne	3524967..3528299	1.43521	0.521258	0.543803	0.843808	2582.6	1493.61	894.133	1656.78	1485.71	1344.31	632.45	1154.16
ABUW_3152	3178003..3179646	1.43517	0.521223	0.413185	0.764142	105.808	141.192	270.432	172.477	83.063	79.8143	198.454	120.444
glnS	1608087..1609814	1.43402	0.520069	0.489754	0.812337	1556.31	669.276	344.383	856.655	767.534	728.497	295.605	597.212
ABUW_0456	complement(468318..469565)	1.43384	0.51988	0.41552	0.765634	166.478	130.101	107.817	134.799	71.562	66.8601	144.204	94.2088
ABUW_2109	complement(2093327..2094166)	1.43174	0.517768	0.441496	0.783071	22.5692	32.2054	90.3414	48.372	23.4813	24.2368	54.2496	33.9892
surA	2253727..2255037	1.43106	0.517089	0.391314	0.749679	620.775	498.011	151.754	423.513	350.941	351.712	184.615	295.756
mmsA2	1453227..1454795	1.43092	0.516941	0.467401	0.797489	69.1637	71.0225	357.515	165.9	84.1811	73.6854	190.427	116.098
queA	complement(544597..545634)	1.42963	0.515638	0.4029	0.760243	64.7955	82.5397	191.741	113.025	70.923	74.2426	92.7225	79.296
mrdA	2885001..2887019	1.42845	0.514454	0.38806	0.748326	324.22	239.301	460.593	341.371	220.916	211.863	285.364	239.381
spoOJ	complement(2247058..2247945)	1.42841	0.514412	0.427671	0.773728	157.014	140.552	83.8249	127.13	87.5356	107.116	71.1334	88.5948
ABUW_3683	complement(3741107..3741919)	1.42765	0.513642	0.471575	0.801429	31.7911	58.2257	166.268	85.4281	37.5381	37.0517	105.455	60.0148
ABUW_2303	complement(2288745..2288861)	1.42544	0.51141	0.735166	0.917298	0.48536	0.639843	1.38227	0.835825	0.159736	0.417876	1.6607	0.746105
rplS	345951..346319	1.42426	0.510211	0.584485	0.860814	3219.88	635.577	184.138	1346.53	1222.78	1305.72	307.507	945.337
ABUW_3023	3048941..3050056	1.42347	0.509411	0.407977	0.764142	150.461	155.055	310.024	205.18	154.625	145.003	133.41	144.346
dsbD	149517..151331	1.4229	0.508831	0.341095	0.713903	372.999	273.213	328.586	324.933	234.813	209.774	241.078	228.555
ABUW_2219	2204612..2204980	1.42203	0.507949	0.46886	0.798217	54.1176	35.8312	25.4733	38.474	23.8007	29.5299	27.1248	26.8185
murF	303349..304749	1.42167	0.50759	0.374985	0.738051	254.814	145.458	316.244	238.839	170.599	151.41	182.677	168.229
valS	complement(813464..816343)	1.4214	0.507314	0.523569	0.832032	1438.61	1442.85	680.374	1187.28	1044.36	999.838	460.845	835.013
tsf	1279220..1280095	1.42133	0.507241	0.530408	0.833991	1730.06	480.735	163.997	791.599	693.097	697.853	279.551	556.834
ddc	1127737..1129269	1.42121	0.507119	0.601296	0.867468	5401.32	1954.51	461.876	2605.9	2411.22	2379.25	709.95	1833.47
ABUW_1734	1731685..1733028	1.42121	0.507117	0.403124	0.760243	501.619	502.063	242.786	415.49	321.39	376.506	178.249	292.048
ftsI	300005..301837	1.4206	0.506502	0.426866	0.773595	597.72	392.437	388.813	459.657	313.722	352.409	303.355	323.162
purC	complement(63622..64341)	1.42006	0.505952	0.431908	0.775978	295.099	323.76	96.7591	238.539	213.887	182.89	106.562	167.78
etfD	3549066..3550778	1.41966	0.505548	0.515737	0.826375	1347.12	1240.02	440.747	1009.29	868.168	778.224	485.755	710.716
mdcG	complement(2384896..2385498)	1.41964	0.505524	0.489687	0.812337	11.6486	28.5796	95.278	45.1688	27.7942	20.4759	47.6068	31.9589
phoU	complement(3677208..3677975)	1.41679	0.502626	0.445536	0.785834	320.095	89.7913	135.561	181.816	139.61	163.529	81.3744	128.171
ABUW_0826	802004..803308	1.41674	0.502572	0.45767	0.79278	753.521	532.349	206.452	497.441	333.051	478.05	241.632	350.911
ABUW_3804	complement(3863649..3863783)	1.41527	0.50108	0.601361	0.867468	9.70719	20.475	3.65315	11.2784	7.66735	11.4219	4.42854	7.83928
ureF	complement(2888830..2889495)	1.41405	0.499829	0.512141	0.823915	6.067	17.489	86.8857	36.8139	20.7657	16.4365	41.2408	26.1476
ABUW_2265	complement(2249466..2250155)	1.41188	0.497613	0.428745	0.774223	197.784	152.922	100.412	150.373	111.177	132.188	75.0083	106.124
pcaI1	1827256..1827927	1.4082	0.493849	0.517627	0.827617	35.9166	55.453	420.309	170.56	143.284	105.165	115.142	121.197
metN1	2323907..2324977	1.40817	0.493821	0.477673	0.805943	51.9335	42.0163	123.516	72.4886	35.6212	29.8085	89.6779	51.7025
gdhB2	1759348..1760790	1.40713	0.492755	0.422433	0.771915	516.423	234.822	162.022	304.422	219.158	269.53	159.704	216.131
ABUW_0864	843829..844353	1.40696	0.492581	0.450943	0.790326	159.926	96.6163	50.9466	102.496	70.1243	94.8578	52.8657	72.6159
ABUW_3384	complement(3422058..3423344)	1.40568	0.491273	0.448882	0.787992	137.842	60.7851	258.979	152.535	104.148	77.4463	144.481	108.692
thrC	3696263..3697402	1.40557	0.491159	0.532587	0.836397	1356.82	1210.16	389.899	985.626	870.244	910.969	321.899	701.038
ABUW_0518	528811..529233	1.40477	0.490335	0.44751	0.787722	142.21	92.1374	63.3871	99.2449	78.4306	89.1469	43.455	70.3442
ABUW_1779	complement(1778073..1778975)	1.40384	0.489381	0.375868	0.738051	181.282	104.721	102.782	129.595	80.028	84.8288	112.097	92.318
ABUW_0600	598228..600303	1.40315	0.488669	0.416075	0.765641	126.922	152.922	404.018	227.954	137.373	133.72	216.998	162.697
pqqD	complement(2049444..2049728)	1.40298	0.488497	0.559381	0.848626	22.0839	18.3422	12.9341	17.7867	12.6192	10.4469	14.6695	12.5785
ABUW_3215	3246732..3247679	1.40235	0.487846	0.499337	0.816675	29.6069	54.1734	198.948	94.2429	36.7394	35.2409	130.088	67.3562
ABUW_3574	complement(3633292..3633783)	1.40229	0.487787	0.445969	0.785881	84.2099	116.025	56.7719	85.6689	47.9209	82.3216	52.3121	60.8515
ABUW_3465	3510230..3511090	1.40174	0.487214	0.424481	0.773018	63.8248	52.2538	197.467	104.515	56.0675	70.7603	97.4278	74.7519
hemB	3047818..3048915	1.40166	0.487133	0.348362	0.721775	436.581	362.578	291.363	363.507	287.845	297.806	190.704	258.785
ABUW_3844	3913358..3913996	1.40165	0.487129	0.464161	0.793707	81.7831	77.421	123.318	94.1742	60.3804	74.1033	68.0888	67.5242
msrB	complement(2338210..2338629)	1.40129	0.486756	0.448002	0.787722	125.951	74.8616	59.5364	86.783	65.1725	71.7354	47.8836	61.5971
ABUW_2368	2355413..2356315	1.39908	0.484483	0.491656	0.812936	24.5107	37.1109	125.392	62.3378	33.5447	29.2513	71.4102	44.7354
tolA	complement(1006184..1007530)	1.39868	0.484065	0.493298	0.814373	866.124	653.919	299.163	606.402	501.093	538.363	260.453	433.303
ABUW_3501	complement(3548268..3548879)	1.39742	0.482765	0.419503	0.768297	107.507	92.1374	78.3946	92.6797	59.9012	71.5961	65.8745	65.7906
pilH	683804..684166	1.39737	0.482713	0.518437	0.827617	30.0923	16.8492	46.8985	31.28	17.8905	26.1869	23.5266	22.5347
ABUW_0727	complement(733298..734290)	1.39702	0.482357	0.425874	0.773312	138.813	68.6765	155.506	120.998	68.0477	68.8102	123.722	86.8601
ABUW_1930	complement(1927969..1929054)	1.39697	0.482304	0.521728	0.83013	26.6948	53.9601	177.425	86.0265	44.247	36.0766	104.901	61.7415
ABUW_0527	complement(534983..535894)	1.39621	0.481517	0.495525	0.814573	25.7241	56.946	212.969	98.5462	43.6081	44.5734	123.999	70.7268
ABUW_0297	316733..317608	1.39616	0.481467	0.426041	0.773312	226.42	112.399	122.529	153.783	106.864	119.93	102.963	109.919
proB	1063176..1064309	1.39521	0.480484	0.548937	0.843915	1529.37	1079.41	393.651	1000.81	1000.43	856.785	294.221	717.145
leuB	complement(3505722..3506801)	1.395	0.48026	0.382445	0.745238	309.417	366.417	212.574	296.136	245.036	248.636	141.99	211.887
fruA	complement(1767219..1768937)	1.39417	0.479408	0.476875	0.805943	84.9379	107.707	237.06	143.235	79.2293	74.2426	155.552	103.008
ABUW_0573	complement(571460..571909)	1.39397	0.479205	0.618358	0.87459	0.970719	0.426562	0.493669	0.630317	0.479209	0.139292	0.830351	0.482951
lpxL	3491718..3492653	1.39268	0.47786	0.430316	0.774623	112.361	88.085	179.399	126.615	82.1046	88.729	102.963	91.2657
nadB	complement(1036320..1037969)	1.39211	0.477276	0.370775	0.73709	281.023	256.79	367.684	301.833	223.631	238.746	188.213	216.863
ABUW_2681	complement(2671900..2672229)	1.39205	0.477212	0.529189	0.833651	29.3643	38.3906	16.0936	27.9495	20.1268	20.6152	18.8213	19.8544
ABUW_0523	complement(532644..533123)	1.3906	0.475706	0.436138	0.779927	86.1513	64.1976	72.2731	74.2073	49.5183	52.3738	58.6781	53.5234
dnaQ	2854445..2855824	1.39022	0.475318	0.423484	0.771915	240.738	181.076	209.019	210.278	155.583	147.371	150.293	151.083
ABUW_0837	816540..817217	1.3891	0.474154	0.460523	0.793313	119.156	69.7429	66.6453	85.1813	61.3388	60.7313	61.1692	61.0798
ABUW_1380	1393045..1393620	1.38837	0.473393	0.43014	0.774623	117.214	75.928	83.7262	92.2895	65.6517	66.5816	66.4281	66.2204
fabZ	1742774..1743259	1.38792	0.472927	0.478711	0.805943	262.094	304.139	67.2377	211.157	174.911	204.62	76.3923	151.975
ABUW_0846	complement(826166..828226)	1.38737	0.472349	0.390186	0.748326	266.705	157.401	346.852	256.986	174.911	151.41	230.284	185.535
ABUW_1716	1716421..1717284	1.38444	0.469302	0.439004	0.782873	81.5404	189.607	144.25	138.466	93.1264	79.675	127.874	100.225
ABUW_2305	complement(2289469..2290929)	1.38364	0.468465	0.491872	0.812936	55.5737	99.3889	297.978	150.98	83.063	87.3361	157.49	109.296
thiM	complement(1622659..1623486)	1.38299	0.467788	0.488912	0.812334	74.26	45.6421	150.668	90.1899	72.0412	58.5026	65.5977	65.3805
ABUW_1989	1992257..1992481	1.38276	0.467552	0.676393	0.892113	3.6402	0.639843	0.0987337	1.45959	1.27789	1.39292	0.276784	0.982532
ABUW_1855	complement(1851567..1852916)	1.38216	0.466925	0.542917	0.843714	14.3181	60.3585	226.791	100.489	48.4002	39.9768	130.088	72.8217
ABUW_3773	complement(3831637..3833526)	1.38194	0.466698	0.529804	0.833651	41.4982	69.7429	471.355	194.199	112.934	100.847	208.141	140.641
ABUW_1939	1939778..1940650	1.38128	0.466002	0.516589	0.826714	28.8789	46.0687	157.085	77.3443	43.4483	36.2159	88.8475	56.1706
cysN	complement(2902539..2904152)	1.37974	0.464397	0.53138	0.83518	1019.01	1076.86	327.895	807.921	679.359	825.444	251.319	585.374
mutS	2631907..2634552	1.37972	0.464377	0.468416	0.797813	385.618	269.374	529.805	394.932	285.449	276.077	298.096	286.541
ABUW_0709	715374..716441	1.3796	0.464251	0.464393	0.793707	58.9712	69.3163	173.574	100.62	47.1223	59.7563	112.651	73.1765
astB	376685..378028	1.37946	0.464108	0.504386	0.818701	353.099	907.937	320.49	527.175	512.914	423.587	209.525	382.009
ABUW_1667	1660057..1660761	1.37928	0.463912	0.490248	0.812807	27.9082	34.5515	95.8704	52.7767	26.9955	26.7441	61.7227	38.4874
ABUW_0132	complement(146436..147401)	1.37879	0.463402	0.562207	0.849401	15.5315	43.9359	199.146	86.2044	42.6496	39.0018	106.285	62.6454
ABUW_3443	3487574..3488584	1.37781	0.462378	0.44397	0.784503	142.696	134.367	158.27	145.111	105.266	97.6437	117.079	106.663
ABUW_0029	complement(34226..35116)	1.37779	0.462352	0.518246	0.827617	34.4605	48.2015	198.554	93.7385	56.2272	45.1306	103.24	68.1994
rimM	344409..344957	1.3776	0.462158	0.636991	0.880951	4883.93	1384.19	336.978	2201.7	2082.48	2217.53	494.335	1598.12
ABUW_3216	complement(3247773..3248948)	1.37749	0.462037	0.599631	0.86653	2.91216	112.399	378.249	164.52	108.142	101.405	148.91	119.485
frr	1733894..1734448	1.37567	0.460129	0.502818	0.817872	341.693	211.575	71.4832	208.25	175.55	198.63	79.4369	151.206
ABUW_0402	complement(428231..429778)	1.37417	0.458562	0.455234	0.79278	182.01	141.832	265.989	196.61	127.629	117.423	185.445	143.499
pfkB	complement(1768924..1769871)	1.37303	0.457359	0.477946	0.805943	42.2263	66.7569	99.9185	69.6339	38.816	42.3448	71.9637	51.0415
pncA	66219..66863	1.37263	0.45694	0.492007	0.812936	74.7454	52.8937	102.288	76.6424	55.4286	44.2948	68.9191	56.2142
dcaI	complement(2457318..2457986)	1.37192	0.456198	0.547249	0.843808	10.1926	30.9257	116.901	52.673	26.037	21.1724	68.3655	38.525
ABUW_0516	527475..528371	1.37095	0.455177	0.483161	0.809397	67.2223	108.987	109.989	95.3994	60.6999	54.3239	94.9368	69.9868
ureC	complement(2890034..2891734)	1.37052	0.454728	0.537794	0.83935	32.2764	89.3647	388.024	169.888	91.6887	91.2362	189.32	124.082
ABUW_3269	complement(3298425..3301232)	1.36962	0.453777	0.460646	0.793313	415.225	242.074	397.008	351.436	213.727	165.757	391.095	256.86
ABUW_3883	complement(3951103..3952395)	1.36936	0.4535	0.395299	0.7521	385.133	291.342	300.348	325.608	235.452	284.295	191.811	237.186
betT	complement(2980465..2982531)	1.36867	0.452774	0.516432	0.826714	743.328	261.909	484.98	496.739	435.282	304.353	349.024	362.886
ABUW_2982	complement(2998026..2998946)	1.368	0.452069	0.588476	0.862122	8.00843	33.2718	139.511	60.2637	24.2799	21.3117	86.91	44.1672
ABUW_0640	643621..644739	1.36664	0.450637	0.484332	0.809794	75.4734	128.822	228.569	144.288	87.3759	102.24	127.874	105.83
tkt	complement(2281141..2283129)	1.36616	0.450131	0.586323	0.861008	1609.7	1585.1	461.284	1218.69	1113.52	1144.14	417.943	891.87
ABUW_3456	complement(3503176..3504201)	1.36612	0.450089	0.425522	0.773312	369.844	156.761	235.974	254.193	198.872	203.506	155.276	185.884
priA	3557280..3559508	1.36555	0.449478	0.477285	0.805943	120.612	143.751	534.742	266.368	170.279	131.213	284.257	195.25
hpcD	1622178..1622537	1.36514	0.449048	0.562388	0.849401	59.6992	17.489	20.7341	32.6408	24.9189	25.9083	20.482	23.7697
ABUW_2407	complement(2394514..2395203)	1.36495	0.448844	0.567691	0.852913	11.1633	20.2617	146.916	59.4469	39.2952	31.3407	60.3388	43.6582
ABUW_1586	complement(1575913..1577337)	1.36411	0.44796	0.491068	0.812936	91.9757	90.6444	152.05	111.557	44.247	42.3448	159.427	82.0064
ABUW_3076	complement(3104064..3105716)	1.36386	0.447691	0.458749	0.79278	70.6198	181.929	336.781	196.443	115.01	116.169	201.498	144.226
ABUW_1935	complement(1934964..1936139)	1.36343	0.447238	0.5417	0.843178	15.5315	43.7226	156.987	72.0802	35.4615	37.4695	86.0797	53.0036
ABUW_3104	complement(3128065..3128739)	1.36233	0.446079	0.483379	0.809397	83.2392	88.9381	72.1744	81.4506	53.0325	60.8706	65.0441	59.6491
ABUW_1606	1600674..1601129	1.36191	0.445634	0.516851	0.826791	191.96	106.854	49.6631	116.159	100.794	91.6541	62.8299	85.0926
argH	3675238..3676617	1.36185	0.445563	0.389229	0.748326	323.007	225.864	295.313	281.395	230.34	198.63	190.427	206.466
ruvC	2288919..2289464	1.36112	0.44479	0.514379	0.825911	47.5652	49.2679	161.528	86.1205	55.4286	55.0203	79.9904	63.4798
ispZ	complement(533465..534079)	1.35983	0.443421	0.480221	0.806904	75.7161	67.3968	71.3845	71.4991	36.4199	41.7876	80.544	52.9172
dnaG	3115214..3117079	1.35908	0.442629	0.444862	0.785533	277.14	162.733	290.87	243.581	168.522	154.753	215.338	179.538
ABUW_3470	complement(3517531..3518583)	1.35874	0.44227	0.429639	0.774623	185.165	192.166	260.361	212.564	126.511	183.169	160.534	156.738
xdhC	1232764..1233747	1.35756	0.441021	0.515109	0.826023	33.9752	71.8757	206.65	104.167	66.1309	46.6628	117.91	76.9012
ABUW_2541	2531691..2533262	1.35575	0.439089	0.555483	0.84772	29.8496	108.773	361.859	166.827	66.9296	56.274	246.337	123.18
comL	312270..312797	1.35557	0.438901	0.564224	0.850513	9.22183	25.807	101.301	45.4432	17.2515	19.7795	63.937	33.656
ABUW_3037	complement(3063650..3064105)	1.35481	0.438093	0.556054	0.848115	67.465	20.2617	30.0151	39.2472	17.7308	28.2763	40.964	28.9903
mqo	2988890..2990530	1.35471	0.437981	0.561072	0.848626	1518.45	691.03	302.915	837.464	814.337	728.079	311.658	618.025
ABUW_1870	complement(1868296..1870758)	1.35343	0.436621	0.54594	0.843808	29.1216	101.948	410.732	180.601	90.5706	82.3216	227.793	133.562
ABUW_2387	complement(2376040..2376858)	1.35184	0.434922	0.498103	0.815691	40.2848	39.6703	52.0327	43.9959	22.3631	17.9687	58.1245	32.8188
rpsA	complement(2230839..2232512)	1.35007	0.43303	0.670386	0.891214	20123	11195.8	1925.8	11081.5	10637.7	11302.4	2683.97	8208.02
ABUW_1638	1635801..1636358	1.34975	0.432692	0.55975	0.848626	26.9375	13.4367	64.8681	35.0807	20.2865	18.6651	39.58	26.1772
ABUW_2939	2952819..2954117	1.34914	0.432045	0.512407	0.823915	73.532	104.081	249.994	142.536	66.9296	76.0534	174.65	105.878
ABUW_3876	complement(3943546..3944412)	1.34883	0.431709	0.436083	0.779927	150.947	132.447	93.5008	125.632	78.2709	78.8393	122.615	93.2418
dapD	complement(1025500..1026321)	1.34862	0.431484	0.57159	0.854953	1118.27	885.542	216.424	740.078	617.062	763.32	265.435	548.606
ABUW_0205	complement(230706..231680)	1.34794	0.430752	0.495958	0.814938	89.3062	74.8616	128.354	97.5072	74.9164	58.7812	84.6958	72.7978
ABUW_2698	2683223..2684485	1.3475	0.430284	0.462165	0.793707	104.352	127.115	171.007	134.158	88.6538	89.9826	121.785	100.14
topA	complement(3483828..3486464)	1.34635	0.42905	0.590264	0.862213	1400.75	1283.52	688.174	1124.15	950.592	1081.74	471.639	834.657
ABUW_2546	complement(2538569..2538799)	1.34575	0.428409	0.704688	0.905559	0.24268	5.11874	15.205	6.85547	3.19473	3.76088	8.58029	5.17863
ABUW_1590	1580470..1583190	1.34538	0.428014	0.557596	0.848581	1408.27	593.561	359.786	787.206	699.326	656.344	399.122	584.931
cysH	complement(727726..728460)	1.34427	0.426826	0.443159	0.784146	317.425	278.971	156.197	250.864	198.552	234.011	126.213	186.259
abeM	3534387..3535733	1.34413	0.42667	0.446635	0.786696	174.972	293.901	329.277	266.05	171.717	151.41	271.801	198.31
mtgA	complement(2916728..2917405)	1.34374	0.426251	0.494129	0.814573	56.3017	39.0304	89.354	61.562	43.2886	42.7626	52.3121	46.1211
ABUW_1662	1655414..1655641	1.34265	0.425087	0.660996	0.891206	9.22183	3.62578	4.54175	5.79645	2.71552	3.76088	6.64281	4.37307
holC	3709062..3709469	1.34261	0.425043	0.556952	0.848581	46.3518	33.0585	35.1492	38.1865	27.1552	25.3511	33.214	28.5735
ABUW_2384	complement(2371396..2372862)	1.34245	0.424863	0.587505	0.862122	17.9583	113.039	272.9	134.632	49.9975	49.1701	202.052	100.407
ABUW_3132	3155396..3156148	1.34243	0.424851	0.510591	0.823915	63.3394	54.3866	130.427	82.7178	55.9078	53.7667	76.1155	61.93
ABUW_3056	3082659..3083474	1.34235	0.424757	0.464569	0.793707	206.521	91.071	104.164	133.919	89.9316	117.702	91.0618	99.565
xdhB	1230382..1232757	1.34229	0.424697	0.54849	0.843808	97.8	172.118	640.486	303.468	190.885	152.107	335.738	226.243
ABUW_0585	581551..582819	1.33962	0.421828	0.545044	0.843808	968.535	352.553	166.663	495.917	383.527	498.526	228.07	370.041
aroB	315635..316717	1.33941	0.421597	0.484383	0.809794	301.651	182.142	186.508	223.434	169.161	181.776	148.356	166.431
ABUW_0700	complement(703595..705673)	1.33771	0.419767	0.439202	0.782873	275.684	202.404	303.804	260.631	200.15	153.778	231.945	195.291
ABUW_2985	complement(3001517..3004690)	1.33757	0.41961	0.589428	0.862122	154.83	175.53	922.568	417.643	199.511	301.428	436.211	312.383
ABUW_0173	complement(191348..192328)	1.3375	0.419543	0.515303	0.826023	86.1513	115.172	156.394	119.239	67.0893	70.3424	131.195	89.5424
ftsA	165011..166273	1.33705	0.41905	0.571284	0.854953	1217.52	595.054	358.7	723.759	589.108	750.227	283.98	541.105
ABUW_2887	2894092..2894571	1.33604	0.417962	0.544408	0.843808	215.257	380.706	56.6732	217.546	179.863	219.106	89.1243	162.698
ABUW_1203	1239496..1242195	1.33447	0.416266	0.514835	0.825958	114.302	128.822	494.952	246.025	134.658	120.627	298.373	184.552
ABUW_1681	complement(1676231..1676326)	1.33344	0.415153	0.777157	0.933101	0.24268	0.213281	1.38227	0.612744	0.638946	0.278584	0.830351	0.582627
ABUW_1066	complement(1076659..1077399)	1.3328	0.414463	0.505964	0.819887	66.0089	63.9843	62.0048	63.9993	35.4615	33.4301	76.1155	48.3357
leuD	complement(3507536..3508183)	1.33207	0.413674	0.518369	0.827617	44.6531	45.8554	73.3592	54.6225	40.5731	37.191	46.7764	41.5135
recG	complement(415712..417757)	1.33204	0.413634	0.455189	0.79278	325.434	214.774	441.636	327.281	248.071	231.921	257.962	245.985
ABUW_1792	complement(1786986..1787282)	1.33147	0.413019	0.484871	0.809794	45.6238	66.9702	37.3213	49.9718	37.3783	48.4736	25.7409	37.1976
ABUW_3441	complement(3486500..3486949)	1.33071	0.412196	0.50185	0.81737	334.413	209.655	113.939	219.336	178.106	200.163	115.419	164.562
truA	3502360..3503157	1.32967	0.411068	0.527835	0.832754	61.398	77.2077	201.318	113.308	79.389	76.1927	100.749	85.4437
rnt	2832515..2833177	1.32961	0.411002	0.516267	0.826714	327.132	173.184	94.0932	198.137	134.658	190.551	121.231	148.813
ABUW_1205	complement(1243172..1244974)	1.3292	0.41056	0.467848	0.797548	471.527	157.401	309.728	312.885	234.014	223.564	248.552	235.376
ABUW_1967	complement(1969305..1970147)	1.32891	0.410248	0.590658	0.862314	14.5608	39.0304	132.402	61.9977	30.0305	32.0372	78.3297	46.7991
ABUW_1695	1692909..1693412	1.32887	0.410197	0.564911	0.850886	360.622	117.944	40.777	173.115	145.52	167.429	77.4994	130.149
ABUW_0208	233877..235214	1.32796	0.409214	0.452529	0.791783	162.353	274.706	252.363	229.807	158.139	205.177	155.829	173.048
ABUW_1646	complement(1640874..1643144)	1.32723	0.408424	0.508205	0.821796	166.721	122.423	368.079	219.075	110.697	119.234	265.989	165.307
glyA	1344007..1345260	1.32687	0.408031	0.614489	0.87294	1530.34	1256.86	423.864	1070.36	1043.88	953.175	422.372	806.475
ABUW_3432	3476774..3478483	1.32637	0.40748	0.501792	0.81737	103.624	126.262	328.586	186.157	107.982	97.6437	216.168	140.598
hutI	86982..88187	1.32573	0.406787	0.48095	0.807429	198.755	137.14	369.758	235.217	190.086	148.067	194.856	177.67
dcaA2	complement(2459376..2460530)	1.32558	0.406623	0.546086	0.843808	46.5945	55.2398	259.176	120.337	86.8967	70.7603	115.142	90.933
ABUW_0129	complement(144121..145488)	1.32499	0.405986	0.597146	0.865727	22.3265	83.6061	318.021	141.318	64.5335	52.0952	203.713	106.78
ABUW_3094	3121693..3121767	1.32499	0.405981	0.755565	0.921823	1.94144	0	1.08607	1.00917	2.23631	0	0	0.745437
ABUW_3546	complement(3604299..3604383)	1.32488	0.405861	0.679363	0.892868	7.28039	2.98593	0.691136	3.65249	2.23631	4.87522	0.830351	2.64729
ABUW_1600	complement(1596944..1597396)	1.32456	0.405512	0.507859	0.821581	86.8794	46.9218	64.5719	66.1243	46.9625	38.5839	64.7674	50.1046
mraY	304750..305868	1.32437	0.405309	0.512421	0.823915	334.655	151.216	188.581	224.818	187.371	184.98	136.178	169.509
ABUW_2543	2535154..2536443	1.32436	0.405292	0.59813	0.866504	9.94987	68.6765	198.356	92.3275	34.1836	35.5195	139.776	69.8263
rhtC	complement(3076771..3077391)	1.32338	0.404226	0.523359	0.832032	61.8834	60.5718	56.0808	59.512	30.3499	30.9228	74.4548	45.2425
ABUW_3792	3854490..3856589	1.32297	0.403783	0.520637	0.829416	111.875	123.063	501.567	245.502	158.139	147.789	251.319	185.749
ABUW_0522	complement(530749..532620)	1.3228	0.403594	0.489568	0.812337	119.156	128.182	326.907	191.415	120.761	110.737	203.436	144.978
czcA	286175..289333	1.32161	0.402293	0.570855	0.854953	26.6948	21.9679	121.64	56.7676	38.0173	36.7731	54.5264	43.1056
ABUW_0613	complement(614147..614860)	1.32155	0.402232	0.537108	0.839189	31.063	35.6179	94.3894	53.6901	29.711	26.4655	66.4281	40.8682
ABUW_1822	1817655..1818749	1.32129	0.401942	0.548095	0.843808	73.532	95.1233	109.693	92.7828	61.9778	61.4278	89.1243	70.8433
ABUW_2795	complement(2793499..2793837)	1.32114	0.401787	0.637475	0.880951	0.48536	0.426562	0.197467	0.369796	0.479209	0.139292	0	0.206167
ABUW_1494	1481095..1481592	1.31987	0.400392	0.782998	0.934901	0.24268	0.213281	0.394935	0.283632	0.319473	0	0.553567	0.291013
ABUW_1647	complement(1643300..1643413)	1.31987	0.400392	0.78605	0.936177	0.24268	0.213281	0.394935	0.283632	0.319473	0	0.553567	0.291013
ABUW_1812	1807401..1808153	1.31858	0.39899	0.524509	0.832754	140.754	128.182	94.4882	121.141	96.3211	105.723	71.6869	91.2436
ABUW_0574	complement(571906..572433)	1.31828	0.398661	0.723173	0.912376	0.48536	0.213281	0	0.23288	0.159736	0	0.276784	0.145507
sirB	complement(3816742..3817134)	1.31817	0.398536	0.595252	0.864537	21.1131	28.1531	44.6276	31.298	24.4397	21.3117	26.5712	24.1075
ABUW_2738	2727699..2728505	1.31814	0.398505	0.550735	0.84433	66.2516	59.9319	96.1666	74.1167	47.9209	44.9913	77.2226	56.7116
ABUW_0632	complement(635133..635762)	1.31441	0.394414	0.529597	0.833651	53.1469	43.0827	60.7212	52.317	28.7526	31.48	60.3388	40.1905
rplN	437279..437647	1.31403	0.393994	0.683749	0.892868	4465.31	1790.71	403.13	2219.72	2669.84	1833.22	564.362	1689.14
ABUW_2606	complement(2599973..2600737)	1.31395	0.393908	0.542557	0.843714	56.5444	188.54	196.381	147.155	147.756	103.355	84.9726	112.028
ABUW_1921	complement(1918920..1920260)	1.3133	0.393197	0.615051	0.87294	14.3181	66.7569	156.888	79.321	34.1836	23.6796	123.722	60.5285
ABUW_0823	complement(798472..799389)	1.31277	0.392614	0.514821	0.825958	247.776	176.597	151.655	192.009	159.257	158.932	119.017	145.735
ABUW_2699	2684478..2684672	1.31267	0.392504	0.708834	0.908773	6.79503	8.31796	6.61516	7.24272	3.19473	5.85026	8.02672	5.69057
feaB	1866737..1868224	1.31206	0.391837	0.56121	0.848626	43.925	74.8616	196.579	105.122	55.748	51.538	133.686	80.3242
estA	complement(3941143..3942213)	1.31151	0.391226	0.498681	0.8161	164.052	130.101	126.478	140.21	96.9601	101.265	122.892	107.039
ABUW_0328	350523..350966	1.31129	0.390985	0.571086	0.854953	159.926	75.5014	36.9264	90.7846	67.2491	75.4962	64.4906	69.0786
lpxH	complement(1606674..1607393)	1.31105	0.390719	0.533315	0.8372	76.9295	49.6945	47.9846	58.2028	33.7044	32.455	67.5352	44.5649
acpP	complement(3130314..3130550)	1.31094	0.390601	0.606838	0.871376	289.032	189.82	39.4935	172.782	153.986	211.445	29.6158	131.682
ABUW_2859	2870334..2870618	1.31093	0.390589	0.599931	0.86653	71.8332	46.4952	18.8581	45.7289	41.0523	44.1556	18.8213	34.6764
ABUW_0483	494607..494738	1.31013	0.389713	0.747242	0.91841	0	1.0664	2.86328	1.30989	0.958419	0.417876	1.93748	1.10459
pheA	1379260..1380369	1.30998	0.389542	0.485946	0.810627	520.063	450.023	179.3	383.129	319.792	336.251	220.596	292.213
ABUW_1796	complement(1790129..1790323)	1.30945	0.388965	0.667083	0.891214	24.7533	10.2375	6.02276	13.6712	11.3413	11.7005	7.74994	10.2639
ABUW_0486	497507..499120	1.30835	0.387749	0.57787	0.859502	54.603	88.9381	453.484	199.008	131.463	132.327	192.918	152.236
ABUW_2112	complement(2096507..2096752)	1.30831	0.387701	0.757078	0.922324	6.067	7.03827	9.0835	7.39626	5.43104	3.4823	9.13386	6.01573
rnpA	complement(3971540..3971932)	1.30811	0.387487	0.584063	0.860814	800.358	233.116	66.3491	366.608	394.389	346.976	99.0885	280.151
nusB	complement(105317..105766)	1.30801	0.387377	0.560509	0.848626	344.363	217.973	87.5768	216.638	216.123	204.063	76.1155	165.434
ABUW_3206	3235232..3236161	1.30718	0.386459	0.609518	0.872228	30.0923	37.1109	181.67	82.9577	42.6496	43.877	104.347	63.6247
lldD	complement(3874665..3875816)	1.30696	0.38622	0.549495	0.843972	41.9836	135.647	390.788	189.473	161.014	135.531	138.669	145.071
pyrG	1820595..1822232	1.30543	0.384526	0.653875	0.887746	1837.57	1680.01	445.19	1320.93	1305.53	1321.6	407.979	1011.7
leuC	complement(3508202..3509731)	1.30538	0.384471	0.502087	0.81737	177.642	178.09	393.75	249.827	167.883	144.306	262.944	191.711
ABUW_2927	complement(2941589..2942593)	1.30448	0.38348	0.613	0.87294	16.9876	38.1773	180.88	78.6817	55.2688	41.0911	84.9726	60.4442
metW	3455344..3455937	1.30297	0.381808	0.529068	0.833651	381.735	286.01	99.0299	255.592	223.791	228.717	135.347	195.952
dsbC1	3693846..3694661	1.30297	0.381806	0.519531	0.828679	229.09	210.082	122.035	187.069	137.054	159.629	132.856	143.18
ABUW_1925	complement(1923316..1924194)	1.30123	0.379877	0.588865	0.862122	20.8705	37.3242	108.903	55.6993	22.2034	29.2513	77.4994	42.9847
aspA	2086548..2087963	1.30035	0.378903	0.611219	0.872264	197.299	1108.85	206.65	504.265	456.048	517.47	189.597	387.705
plsB	complement(419703..422276)	1.29882	0.377205	0.585257	0.860814	768.567	599.959	447.757	605.428	570.259	478.607	348.194	465.687
ABUW_0831	complement(808039..809226)	1.29757	0.375808	0.615306	0.87294	27.6655	93.2038	357.317	159.396	103.03	68.5316	197.347	122.969
ABUW_0169	187814..188116	1.2958	0.373847	0.58303	0.860814	146.336	266.388	48.577	153.767	155.583	154.057	45.9461	118.529
ABUW_1262	complement(1296105..1296335)	1.29574	0.373771	0.726889	0.914012	0.48536	0.213281	0	0.23288	0	0.139292	0.276784	0.138692
pyrH	1733080..1733808	1.29523	0.373212	0.534823	0.838207	192.202	265.961	142.374	200.179	185.135	183.448	94.1064	154.23
ABUW_1453	1444515..1445525	1.29505	0.373008	0.526002	0.832754	408.43	242.287	194.012	281.576	276.504	208.52	166.347	217.124
ABUW_1263	complement(1296550..1297059)	1.29496	0.372911	0.769522	0.93045	0.24268	0	0.197467	0.146716	0	0.278584	0	0.0928613
ABUW_3545	complement(3604180..3604256)	1.29486	0.372795	0.761203	0.9256	24.0253	5.5453	0	9.85687	3.99341	11.2826	7.47316	7.58307
ABUW_1897	1898040..1898843	1.29485	0.37279	0.770667	0.930671	0	0.213281	0.197467	0.136916	0.159736	0.139292	0	0.0996762
csp2	complement(2506724..2506933)	1.29455	0.372454	0.828426	0.953215	0	0	0.296201	0.0987337	0	0.278584	0	0.0928613
phnX	complement(2474790..2475605)	1.29362	0.371419	0.638854	0.880951	14.3181	36.0445	163.701	71.3544	32.4265	27.9977	105.455	55.2929
ABUW_0200	223851..224399	1.29333	0.371086	0.607215	0.871376	20.8705	28.3664	158.369	69.2019	44.0873	47.6379	69.1959	53.6403
ABUW_3607	complement(3666531..3667367)	1.29314	0.370882	0.568021	0.852913	92.7037	61.8515	195.592	116.716	84.9798	88.4504	97.9814	90.4705
ABUW_0614	complement(614933..615511)	1.29271	0.370393	0.609724	0.872228	14.3181	30.0726	66.0529	36.8145	16.1334	11.7005	58.1245	28.6528
sun	complement(27363..28667)	1.29242	0.37008	0.557808	0.848581	98.528	147.164	325.821	190.504	177.946	118.12	146.695	147.587
hflX	complement(510489..511823)	1.29217	0.369799	0.536885	0.839189	195.6	169.772	239.725	201.699	129.546	164.086	176.311	156.648
ABUW_2105	complement(2088018..2090222)	1.29136	0.368896	0.592363	0.863369	52.9042	117.944	320.095	163.648	92.3277	102.38	185.999	126.902
mdcA	complement(2388349..2390028)	1.29095	0.368433	0.626753	0.877758	22.3265	86.3788	443.907	184.204	111.975	93.8828	222.534	142.797
serA	complement(352908..354140)	1.29078	0.368241	0.646776	0.88574	1867.42	806.628	341.421	1005.16	949.633	1015.44	370.613	778.562
pcaJ1	1827946..1828599	1.29067	0.368121	0.629794	0.878808	19.1717	28.5796	201.121	82.9573	73.958	60.1741	58.9549	64.3623
ABUW_2228	2216083..2218797	1.29024	0.367636	0.601855	0.867676	16.9876	30.0726	100.807	49.2891	24.9189	35.6587	54.5264	38.368
ABUW_0567	complement(565618..566793)	1.28988	0.36724	0.559288	0.848626	0.970719	1.0664	0.394935	0.810686	0.638946	0.557168	0.276784	0.490966
fumA	3441852..3443378	1.28922	0.366494	0.666997	0.891214	2099.91	1370.12	549.157	1339.73	1197.23	1380.8	538.898	1038.97
coaX	3156163..3156897	1.28894	0.366184	0.567381	0.852913	41.7409	55.8796	103.078	66.8995	50.7962	45.2699	60.6156	52.2272
ispB	complement(828241..829218)	1.28759	0.364674	0.557112	0.848581	105.323	78.0608	195.69	126.358	80.028	95.6936	119.57	98.4307
ABUW_0127	142063..143220	1.28758	0.364657	0.652915	0.887746	16.2595	45.8554	312.492	124.869	88.8135	59.617	142.82	97.0836
ABUW_2608	complement(2602277..2602390)	1.28753	0.364601	0.937792	0.985842	0.48536	0.639843	0.78987	0.638357	0.638946	0.139292	1.10713	0.628457
uup	3488910..3490820	1.28668	0.363653	0.508568	0.82204	229.09	222.665	417.94	289.898	188.17	230.11	258.793	225.691
ABUW_0060	complement(64378..64983)	1.28659	0.363554	0.593445	0.863598	716.391	539.814	144.447	466.884	476.015	432.78	179.356	362.717
ABUW_3135	3158497..3159306	1.28632	0.363253	0.556568	0.848563	172.545	131.594	101.498	135.213	81.6253	112.687	120.678	104.997
ABUW_2225	complement(2211679..2213499)	1.28627	0.363198	0.543264	0.843808	144.637	124.983	295.214	188.278	122.039	112.687	205.373	146.7
hisA	complement(262407..263138)	1.28622	0.36314	0.527626	0.832754	134.687	124.343	161.627	140.219	110.218	143.053	73.0709	108.781
ABUW_0597	complement(595024..595239)	1.28608	0.362976	0.638228	0.880951	91.0049	23.4609	17.9695	44.1451	34.3433	43.0412	25.1873	34.1906
ABUW_3708	3766479..3766967	1.28606	0.362961	0.5853	0.860814	30.335	44.3624	79.8756	51.5243	24.7592	28.6941	67.5352	40.3295
ABUW_3509	complement(3555321..3555902)	1.28597	0.362855	0.552861	0.845912	114.788	79.7671	87.5768	94.0438	69.3256	73.4069	76.1155	72.9493
ABUW_0123	137752..138333	1.28312	0.359656	0.563718	0.850287	65.5236	42.4429	84.6148	64.1938	47.1223	38.166	65.8745	50.3876
ABUW_2910	complement(2918293..2920752)	1.28309	0.359618	0.535699	0.838561	139.541	153.989	302.421	198.65	122.198	125.223	218.105	155.176
arsB	3726897..3727940	1.28227	0.358695	0.737055	0.917603	2.18412	0.213281	0.197467	0.864956	0.159736	0.69646	1.10713	0.654444
ABUW_3428	complement(3473800..3474492)	1.28225	0.35868	0.584846	0.860814	134.445	78.4874	102.288	105.073	84.5006	68.1138	93.5528	82.0557
ABUW_0064	68034..69377	1.28193	0.358316	0.659373	0.890976	17.2303	100.029	250.784	122.681	47.9209	41.3697	198.177	95.8226
ABUW_3520	3569079..3570377	1.28154	0.35788	0.563275	0.850077	99.7414	125.196	320.588	181.842	120.761	103.912	201.775	142.149
ABUW_0194	complement(218563..219237)	1.28107	0.357347	0.618367	0.87459	28.8789	33.6984	141.288	67.9551	35.3018	37.7481	86.6333	53.2277
ABUW_3236	complement(3264433..3265098)	1.28067	0.356903	0.555341	0.84772	120.369	117.518	156.197	131.361	107.023	122.438	77.7762	102.412
ABUW_3425	complement(3471050..3471670)	1.28061	0.356837	0.586058	0.861008	267.19	143.112	113.149	174.484	94.8835	226.071	87.1868	136.047
ABUW_1589	complement(1578982..1580304)	1.27996	0.356095	0.583525	0.860814	146.579	109.626	172.093	142.766	74.2775	67.6959	193.472	111.815
ribH	complement(105770..106240)	1.2796	0.355695	0.59994	0.86653	266.462	226.504	83.1338	192.034	185.135	186.094	78.3297	149.853
ABUW_1640	1637065..1637292	1.27926	0.355306	0.750937	0.920262	1.45608	3.19921	6.12149	3.59226	1.27789	0.975044	6.64281	2.96525
ABUW_0507	complement(517350..517853)	1.27888	0.354879	0.606602	0.871376	41.9836	52.2538	32.6809	42.3061	21.5644	25.6297	52.5889	33.261
ABUW_2223	complement(2208694..2209632)	1.27867	0.354644	0.585242	0.860814	60.1846	74.6483	97.9439	77.5923	50.6365	34.9623	97.4278	61.0089
pilJ	684810..686888	1.27729	0.353091	0.591547	0.862784	62.6114	86.5921	372.522	173.909	111.816	109.205	187.936	136.319
ABUW_0783	767128..767484	1.27649	0.352177	0.747563	0.91841	0.48536	4.69218	10.367	5.18153	1.27789	1.8108	9.41064	4.16644
ABUW_2327	2310443..2311192	1.27605	0.351683	0.580133	0.859502	456.723	465.806	113.84	345.456	363.72	341.126	106.838	270.561
smc	complement(3150158..3153607)	1.27452	0.349955	0.589979	0.862122	414.012	311.39	494.458	406.62	222.992	359.373	375.595	319.32
ABUW_3408	3455934..3456521	1.2744	0.349815	0.611929	0.872264	577.093	638.35	131.513	448.985	402.057	483.343	171.052	352.151
ABUW_3078	3106953..3107933	1.2736	0.348911	0.613883	0.87294	66.9796	45.0023	168.933	93.6384	59.9012	60.8706	100.472	73.7481
ABUW_1859	1856269..1856628	1.27264	0.347826	0.714214	0.910666	2.66948	8.31796	45.0226	18.67	9.58419	7.93964	26.848	14.7906
smpB	3110735..3111211	1.27217	0.34729	0.580186	0.859502	215.257	107.92	74.2478	132.475	101.912	146.396	63.3834	103.897
ABUW_0626	complement(627624..628202)	1.27205	0.34716	0.625558	0.877095	36.8873	24.9539	48.7745	36.8719	22.8423	23.4011	41.7943	29.3459
ABUW_2960	complement(2972576..2974570)	1.27069	0.345612	0.522767	0.83144	462.548	260.843	329.376	350.922	279.699	302.96	244.953	275.871
murC	161681..163129	1.27003	0.344868	0.503715	0.818628	387.074	311.39	308.049	335.505	295.033	297.11	198.454	263.532
algR	complement(3673253..3673993)	1.26857	0.343203	0.584171	0.860814	112.118	76.7811	135.463	108.121	86.098	78.2821	92.4457	85.6086
ABUW_0030	complement(35196..36491)	1.26754	0.34203	0.594229	0.86409	112.118	105.361	287.216	168.232	121.08	84.6895	193.195	132.988
ABUW_3794	complement(3857039..3857416)	1.26751	0.342002	0.573376	0.856301	70.8625	96.8295	36.6302	68.1074	45.8444	72.5711	42.0711	53.4955
ABUW_2909	2917482..2918291	1.26731	0.341765	0.622469	0.875508	34.7032	43.5093	139.708	72.6402	42.9691	32.7336	96.8742	57.5257
tag	complement(54563..55123)	1.26721	0.341654	0.59459	0.864289	85.1806	42.4429	88.1692	71.9309	59.5817	47.0807	64.2138	56.9587
ABUW_2316	2300949..2301878	1.26634	0.34067	0.617186	0.87459	37.6154	114.745	78.4933	76.9513	54.6299	52.5131	75.5619	60.9016
ABUW_1783	complement(1781416..1781847)	1.26613	0.34043	0.631946	0.878984	766.626	250.818	56.2782	357.907	292.478	450.61	104.624	282.57
ABUW_3681	3739394..3740170	1.26606	0.340349	0.699504	0.901293	6.79503	29.4328	173.87	70.0326	34.6628	20.058	111.544	55.4215
ABUW_1809	complement(1804561..1806081)	1.26505	0.33919	0.593174	0.863529	124.98	107.92	214.252	149.051	95.3627	100.43	158.874	118.222
ABUW_0324	complement(346371..347345)	1.26468	0.338775	0.621106	0.875508	53.8749	85.0991	256.51	131.828	93.2861	82.1823	137.838	104.436
ABUW_2551	complement(2543067..2544002)	1.26422	0.338253	0.581986	0.86052	73.7747	67.1835	170.019	103.659	67.2491	87.0575	92.4457	82.2508
ABUW_2275	2260516..2261082	1.26406	0.338065	0.617773	0.87459	110.419	124.343	33.7669	89.5097	64.3738	77.5856	70.0262	70.6619
dnaX	1673895..1676045	1.26389	0.337871	0.613266	0.87294	804.726	246.979	302.026	451.244	496.301	339.315	234.989	356.869
ABUW_0199	complement(223087..223782)	1.26386	0.337837	0.673775	0.891394	11.406	25.5937	146.817	61.2722	34.1836	35.2409	76.3923	48.6056
quiC	1836086..1837537	1.26318	0.33706	0.618081	0.87459	38.8288	78.2741	245.452	120.852	97.2795	55.9954	134.24	95.8383
ABUW_0520	complement(529803..530291)	1.26292	0.336764	0.612028	0.872264	50.2347	51.8273	30.5087	44.1902	23.4813	34.5444	47.0532	35.0263
ackA	3438177..3439439	1.26239	0.336154	0.538156	0.83935	373.484	219.253	337.571	310.103	264.524	261.312	210.632	245.489
ABUW_1282	1304303..1304557	1.26215	0.335886	0.720488	0.912376	16.2595	7.03827	6.02276	9.77353	5.2713	8.07893	9.68742	7.67922
ABUW_0439	451386..451952	1.262	0.335713	0.607078	0.871376	38.8288	59.9319	84.2199	60.9935	29.072	32.3157	84.419	48.6023
ABUW_1708	1707738..1710011	1.26115	0.334736	0.622166	0.875508	84.4526	88.7249	333.523	168.9	97.4393	97.9223	207.034	134.132
ABUW_1808	1803884..1804564	1.26088	0.334435	0.603583	0.868872	88.3355	81.8999	96.0679	88.7677	73.7983	71.3175	67.812	70.9759
hemF	complement(402100..403050)	1.2595	0.332848	0.568619	0.85348	223.023	219.893	186.409	209.775	193.121	173.279	130.919	165.773
ABUW_0725	complement(731359..732057)	1.25944	0.332777	0.622574	0.875508	25.4814	38.1773	77.2098	46.9561	22.0436	25.2118	65.3209	37.5255
ABUW_0157	175063..175335	1.25937	0.332702	0.726014	0.913837	10.6779	15.3562	18.9569	14.997	7.50762	4.45734	24.357	12.1073
ABUW_3074	complement(3101920..3103035)	1.25936	0.332687	0.599524	0.86653	42.9543	125.622	172.784	113.787	86.2577	85.1074	100.196	90.5202
ABUW_0883	864308..865207	1.25894	0.332213	0.554399	0.84726	247.776	204.323	204.28	218.793	179.384	184.005	154.722	172.704
ftsW	complement(3687522..3688718)	1.25878	0.332028	0.54865	0.843808	164.78	166.999	288.302	206.694	158.459	148.207	187.382	164.683
ABUW_3080	complement(3109320..3109396)	1.25822	0.331388	0.905859	0.979828	0.48536	0.426562	1.77721	0.896376	0.479209	0.975044	1.10713	0.853796
ABUW_1070	complement(1081145..1082464)	1.25763	0.330711	0.561922	0.849362	185.407	168.918	210.698	188.341	149.993	164.086	135.07	149.716
benP1	complement(1850194..1851450)	1.25753	0.330588	0.673529	0.891394	13.5901	50.9741	190.062	84.8755	49.6781	41.6483	111.544	67.6234
ABUW_2624	2620774..2621511	1.25688	0.329843	0.633025	0.879505	14.8035	28.1531	68.4225	37.1263	21.7242	19.3616	48.1603	29.7487
ABUW_3047	3073309..3074355	1.2564	0.329301	0.586221	0.861008	84.6953	99.1756	145.04	109.637	64.3738	66.8601	131.749	87.661
ABUW_1824	complement(1819883..1820371)	1.25444	0.327048	0.598577	0.86653	388.53	356.819	79.8756	275.075	233.215	291.817	132.303	219.111
hisD	complement(3278235..3279557)	1.25432	0.326907	0.589767	0.862122	547.728	353.406	303.211	401.449	382.409	344.608	231.945	319.654
ABUW_0845	complement(825355..825981)	1.25374	0.326235	0.627469	0.877758	513.51	204.11	80.1718	265.931	265.322	270.644	99.9189	211.962
basB	complement(1197277..1199373)	1.25313	0.325539	0.684614	0.892868	16.7449	83.6061	252.363	117.571	44.7262	50.8416	186.275	93.9477
ABUW_3266	complement(3295100..3296590)	1.25229	0.32457	0.551947	0.845139	206.278	194.299	339.545	246.707	197.594	191.805	202.882	197.427
ABUW_2221	complement(2205801..2207531)	1.25217	0.32443	0.597085	0.865727	111.633	131.381	236.171	159.728	105.426	100.708	177.695	127.943
cbpA	3563367..3564323	1.25108	0.323174	0.544046	0.843808	341.936	249.965	226.199	272.7	211.97	252.536	187.659	217.389
ABUW_0503	complement(512837..514462)	1.25105	0.323135	0.581781	0.86052	256.998	161.24	156.987	191.742	125.074	156.843	177.695	153.204
murA	complement(3280313..3281569)	1.25092	0.322987	0.58992	0.862122	469.828	404.167	286.427	386.807	372.346	371.77	182.4	308.839
bccA	complement(2595821..2597542)	1.25009	0.322029	0.607798	0.871695	111.633	398.195	469.676	326.502	326.182	271.48	185.999	261.22
ABUW_0172	190661..191368	1.24939	0.32122	0.603431	0.868872	53.1469	37.964	94.2907	61.8005	49.1988	44.9913	55.0799	49.7567
ABUW_0972	983032..983484	1.24907	0.320859	0.60298	0.868651	45.6238	37.3242	67.6326	50.1935	44.7262	38.7232	37.9193	40.4562
radA	complement(957717..959105)	1.24801	0.319629	0.555185	0.84772	253.115	241.007	388.616	294.246	267.399	216.46	224.471	236.11
ligA	complement(3146988..3149024)	1.24782	0.319411	0.578295	0.859502	146.579	205.176	434.626	262.127	188.17	207.545	235.266	210.327
ABUW_1850	1846320..1847564	1.24774	0.319312	0.615662	0.87294	50.9628	77.421	228.174	118.852	80.028	85.386	120.954	95.4561
ABUW_3758	3813971..3814612	1.24656	0.317951	0.648416	0.886872	46.3518	61.6382	135.463	81.1509	46.4833	49.7272	99.9189	65.3765
znuB	3798478..3799287	1.24655	0.317936	0.600595	0.867153	86.6367	72.3022	176.536	111.825	86.098	74.9391	109.053	90.0299
ABUW_0347	369049..370482	1.24653	0.317913	0.545721	0.843808	304.563	418.031	284.946	335.846	249.189	272.316	286.471	269.325
ABUW_2875	complement(2884246..2884764)	1.24575	0.317016	0.615151	0.87294	119.641	152.069	61.6098	111.107	90.7303	99.8723	76.1155	88.906
purL	1014220..1018053	1.24528	0.316464	0.734445	0.917037	4043.53	2271.44	933.725	2416.23	2476.08	2500.43	843.913	1940.14
ABUW_0373	396016..396636	1.24509	0.316253	0.563135	0.850077	157.985	103.868	115.124	125.659	104.787	119.93	76.669	100.462
aqpZ	complement(255242..255931)	1.24464	0.315728	0.609748	0.872228	67.7077	49.6945	185.126	100.843	61.1791	68.5316	114.035	81.2485
ABUW_3112	3133422..3134084	1.24443	0.315481	0.615463	0.87294	74.9881	35.6179	86.392	65.666	45.5249	51.3987	61.9995	52.9744
ABUW_3268	3297518..3298435	1.24244	0.313171	0.637137	0.880951	93.4317	89.578	126.972	103.327	74.9164	78.5607	98.2582	83.9117
ABUW_3294	complement(3326660..3327511)	1.24213	0.312815	0.624206	0.876062	339.509	178.729	104.954	207.731	208.296	197.795	94.9368	167.009
cycA1	complement(3846462..3847892)	1.24211	0.312792	0.57611	0.858725	234.429	129.462	352.084	238.658	170.918	152.246	254.087	192.417
ABUW_1912	1913491..1914069	1.24192	0.312574	0.691091	0.895524	7.52307	21.5414	45.4175	24.8273	13.0984	9.47185	37.9193	20.1632
ABUW_0362	384299..385201	1.24191	0.312562	0.621941	0.875508	170.361	182.782	78.0984	143.747	87.6953	131.492	127.597	115.595
ABUW_3483	3531812..3532567	1.24127	0.311817	0.670524	0.891214	16.0169	40.0968	143.658	66.5904	30.8291	31.7586	98.8117	53.7998
pcaK1	1832006..1833361	1.24116	0.311685	0.684886	0.892868	23.7826	83.8194	368.474	158.692	121.24	68.1138	194.579	127.978
ABUW_2428	2416710..2418326	1.24048	0.310903	0.67081	0.891214	41.7409	106.427	403.426	183.865	91.8485	76.7499	276.507	148.368
secG	complement(3604440..3604769)	1.24041	0.310816	0.661032	0.891206	375.668	183.848	56.4757	205.331	175.87	242.229	78.053	165.384
ABUW_0639	complement(642400..643410)	1.24038	0.310778	0.599696	0.86653	169.633	262.122	202.108	211.288	139.929	210.749	159.981	170.22
ABUW_2212	complement(2199040..2199972)	1.24014	0.3105	0.605583	0.870778	171.089	125.409	101.893	132.797	79.2293	98.0615	144.204	107.165
phaC	3595186..3595554	1.24002	0.310365	0.623245	0.875508	68.4357	42.0163	84.3186	64.9236	55.5883	35.1016	67.2584	52.6494
ABUW_1010	complement(1022792..1023478)	1.23942	0.30966	0.639608	0.880951	64.5528	62.9179	76.6174	68.0294	48.8794	50.4237	68.0888	55.7973
lldR	complement(3875813..3876565)	1.23889	0.309054	0.650291	0.887215	35.6739	111.119	197.27	114.688	110.378	90.9577	76.669	92.6682
hemL	1113814..1115112	1.23847	0.30856	0.565475	0.851404	290.488	346.795	248.118	295.133	279.379	270.784	163.302	237.822
ABUW_2462	complement(2454076..2455293)	1.23769	0.307648	0.698091	0.900669	14.3181	56.946	180.979	84.081	42.4899	33.5694	128.151	68.07
ABUW_1212	complement(1252061..1252504)	1.23652	0.306287	0.722536	0.912376	5.09628	25.5937	36.8277	22.5059	7.34788	9.19327	38.4729	18.338
chrA1	2099520..2100869	1.23598	0.305653	0.666102	0.891214	58.2432	108.347	230.839	132.476	50.9559	47.4986	223.641	107.365
rpiA	1803213..1803884	1.23501	0.304525	0.592394	0.863369	200.454	191.74	96.1666	162.787	146.319	155.868	92.1689	131.452
pntB	complement(3346077..3347531)	1.23434	0.303735	0.580149	0.859502	236.856	267.241	444.993	316.363	297.27	248.915	223.364	256.516
mobA	1706959..1707588	1.23399	0.303332	0.706086	0.906151	25.7241	18.3422	34.5568	26.2077	11.8205	16.1579	36.5354	21.5046
bla-OXA-69	2286658..2287482	1.2339	0.303224	0.639045	0.880951	57.0298	54.1734	112.951	74.7182	45.5249	52.2345	84.9726	60.9106
ureD	complement(2892495..2893370)	1.2333	0.302522	0.68227	0.892868	13.8327	39.6703	124.207	59.2367	32.107	33.5694	78.8833	48.1866
ABUW_1670	complement(1662707..1663357)	1.23213	0.301159	0.641463	0.881726	59.9419	27.9398	53.2175	47.0331	28.9123	25.0726	61.1692	38.3847
ABUW_3307	3341993..3342781	1.23212	0.30114	0.620445	0.875508	282.237	181.289	121.64	195.055	176.669	167.986	129.258	157.971
dsdA	complement(2934229..2935563)	1.23187	0.300852	0.664132	0.891214	54.1176	79.1272	224.817	119.354	49.6781	54.7417	186.829	97.0829
ABUW_0772	759095..759562	1.23132	0.30021	0.755615	0.921823	19.6571	15.7828	59.2402	31.56	49.0391	0.278584	27.6784	25.6653
ABUW_2858	2869777..2870337	1.23127	0.300143	0.627832	0.877758	203.366	133.301	60.5238	132.397	118.524	133.86	69.4727	107.286
antA	2061643..2063058	1.23089	0.299701	0.683453	0.892868	24.996	63.771	306.667	131.811	93.2861	85.5253	142.82	107.211
ABUW_0932	939525..943523	1.23085	0.299652	0.69245	0.896684	147.792	213.921	784.736	382.149	244.716	218.688	468.595	310.666
phaE	3597368..3597895	1.229	0.297484	0.645565	0.885115	33.0045	27.3	64.8681	41.7242	29.711	22.9832	50.0978	34.264
ABUW_1851	1847582..1848703	1.22808	0.296406	0.642057	0.881959	74.0173	106.64	171.994	117.551	92.168	92.4899	103.517	96.0583
ABUW_1478	complement(1466566..1467549)	1.2276	0.295842	0.692779	0.896811	0.970719	0.426562	0.493669	0.630317	0.319473	0.557168	0.553567	0.476736
hom	3694906..3696207	1.22714	0.295295	0.67653	0.892113	966.351	854.403	375.188	731.981	741.337	732.676	314.703	596.239
ABUW_0244	complement(260787..261689)	1.22694	0.29506	0.707288	0.907092	15.0461	44.5757	178.511	79.3775	41.212	36.2159	117.079	64.8358
ABUW_1012	complement(1023999..1024670)	1.22682	0.294929	0.618895	0.874958	96.8292	99.1756	78.3946	91.4665	91.2095	70.8996	59.7852	73.9648
ABUW_3366	complement(3407042..3407773)	1.22621	0.294211	0.649886	0.88706	300.195	231.623	80.7642	204.194	172.675	222.449	103.794	166.306
accD	624365..625261	1.22444	0.292119	0.68604	0.893168	581.461	810.681	225.607	539.249	526.651	609.96	184.061	440.224
purB	complement(1144531..1145919)	1.22399	0.291596	0.598109	0.866504	392.413	314.589	195.197	300.733	307.173	294.742	134.24	245.385
ABUW_1202	1236685..1239417	1.22238	0.289687	0.669989	0.891214	58.7285	126.476	458.519	214.575	116.128	121.741	289.239	175.703
ABUW_0345	complement(366436..367230)	1.22125	0.288359	0.63269	0.879354	105.08	71.2358	78.0984	84.8049	57.6649	59.7563	91.6154	69.6788
ABUW_3414	3460247..3462427	1.22097	0.288032	0.645919	0.885115	116.486	80.4069	333.325	176.739	103.03	109.344	222.534	144.969
phoL	complement(474380..475468)	1.22042	0.287374	0.672977	0.891394	775.119	515.073	240.614	510.269	508.761	520.116	224.748	417.875
ABUW_0009	11126..12133	1.21932	0.28608	0.656888	0.888717	763.713	188.327	151.852	367.964	311.965	417.179	175.758	301.634
ABUW_2121	complement(2105134..2105925)	1.21919	0.285929	0.682066	0.892868	25.7241	57.3726	140.696	74.5974	60.3804	45.1306	78.6065	61.3725
ABUW_2485	complement(2481031..2482068)	1.21849	0.285091	0.7212	0.912376	12.862	41.3765	120.949	58.3958	21.7242	22.8439	99.6421	48.07
ABUW_3767	complement(3818736..3820601)	1.21812	0.284661	0.667676	0.891214	53.8749	100.882	371.239	175.332	113.413	94.44	224.471	144.108
prs	3122066..3123016	1.21761	0.28405	0.767148	0.929615	4423.81	1266.89	417.841	2036.18	2470.17	1915.82	630.513	1672.17
rhlB	1391272..1392423	1.21622	0.282408	0.679521	0.892868	759.102	617.662	180.781	519.182	466.431	558.7	254.918	426.683
tuf2	complement(3659338..3660528)	1.21619	0.282374	0.777263	0.933101	16094.8	11940.7	2043.39	10026.3	11742.5	9830.67	3158.38	8243.87
ABUW_2073	2054129..2055940	1.2156	0.281666	0.683563	0.892868	61.6407	62.0647	285.637	136.447	88.8135	76.332	172.159	112.435
prfA	1555114..1556202	1.21303	0.278611	0.615024	0.87294	317.425	153.349	225.409	232.061	231.298	207.684	134.24	191.074
gpmI	complement(3703634..3705181)	1.21302	0.278608	0.684815	0.892868	532.925	592.068	387.036	504.01	489.752	502.565	252.98	415.099
tyrA	3800074..3800994	1.21178	0.277129	0.625245	0.877095	232.245	158.681	173.08	188.002	150.791	169.797	143.374	154.654
cydA	complement(1788543..1790129)	1.21077	0.275924	0.674134	0.891394	747.211	340.183	260.163	449.186	472.82	398.932	240.525	370.759
ABUW_1937	1937397..1938368	1.21003	0.275041	0.700671	0.902189	30.0923	35.6179	135.759	67.1564	30.8291	50.7023	85.5261	55.6858
ABUW_2952	complement(2967003..2967302)	1.20993	0.274921	0.765683	0.928712	5.82432	13.2234	27.9416	15.6631	7.82709	10.5862	21.0356	13.1496
modC	complement(2058780..2059400)	1.20965	0.274586	0.7206	0.912376	12.6194	24.314	52.1314	29.6883	16.6126	13.6506	44.0086	24.7573
ABUW_1238	1280744..1281568	1.20961	0.274538	0.687026	0.89355	183.223	50.7609	80.8629	104.949	71.7217	55.8561	132.856	86.8113
dctA	complement(3494075..3495361)	1.20855	0.273278	0.676757	0.892113	811.279	305.418	160.837	425.845	378.256	457.992	220.32	352.189
ABUW_1819	1814373..1816397	1.20767	0.272228	0.665921	0.891214	107.022	150.79	364.13	207.314	139.929	124.806	251.043	171.926
ABUW_3059	complement(3085195..3086076)	1.20759	0.272132	0.674729	0.891647	57.7578	73.1554	85.7996	72.2376	63.0959	59.1991	58.6781	60.3244
rrm	306264..307088	1.20755	0.272086	0.684879	0.892868	50.9628	67.1835	152.84	90.3287	62.7764	76.0534	86.3565	75.0621
bauB	1202600..1203568	1.20751	0.272034	0.736434	0.917603	10.4352	27.9398	136.351	58.2421	24.9189	30.5049	89.6779	48.3672
rpmA	829992..830249	1.20686	0.271258	0.751478	0.920262	1385.22	248.472	56.5744	563.421	510.837	751.341	138.115	466.764
dksA	3686000..3686536	1.20675	0.27113	0.744769	0.91841	1382.55	481.375	88.7616	650.895	536.874	872.246	208.695	539.272
ABUW_2200	2186693..2187340	1.2067	0.271066	0.671009	0.891214	126.436	72.7288	32.1872	77.1174	63.2557	62.4028	65.5977	63.7521
ABUW_1865	1860751..1861707	1.20649	0.270817	0.705754	0.906151	22.3265	38.3906	157.48	72.7325	55.2688	56.274	69.7495	60.4307
caiB1	complement(2470553..2471770)	1.20532	0.26942	0.668762	0.891214	111.39	97.4694	249.796	152.885	126.991	112.966	141.436	127.131
cysK	complement(3767023..3768021)	1.20462	0.268582	0.652205	0.887746	159.198	147.59	182.361	163.05	112.614	156.425	137.838	135.626
ABUW_1206	complement(1244971..1246512)	1.20275	0.266332	0.689009	0.894223	151.675	90.4311	181.176	141.094	77.7917	77.8642	197.07	117.575
ABUW_2684	complement(2674083..2675189)	1.20255	0.266093	0.645988	0.885115	90.7623	98.1092	136.845	108.572	78.9098	72.989	120.678	90.8588
ABUW_3795	complement(3857530..3858217)	1.202	0.26544	0.701132	0.902189	20.8705	22.1812	102.091	48.3808	26.5163	37.191	57.571	40.4261
dapA	complement(64996..65889)	1.20197	0.265399	0.721662	0.912376	1072.64	804.709	259.373	712.242	661.788	792.293	323.006	592.362
alkB	complement(3621567..3622178)	1.20185	0.265254	0.674077	0.891394	96.5866	77.421	66.4478	80.1518	66.6101	60.0348	72.7941	66.4797
ABUW_2874	complement(2882871..2884184)	1.20163	0.264994	0.622985	0.875508	338.781	285.796	196.678	273.752	231.458	271.062	179.356	227.292
ABUW_3865	3933639..3934181	1.20084	0.26404	0.682583	0.892868	166.236	93.6303	36.334	98.7333	64.6933	111.991	69.4727	82.0522
ABUW_0673	676016..676357	1.20013	0.263197	0.712744	0.910373	202.152	117.518	31.0024	116.891	103.509	128.149	60.062	97.24
adk	complement(2882131..2882784)	1.2001	0.263158	0.674307	0.891394	425.66	291.342	102.979	273.327	252.543	323.297	106.838	227.56
ABUW_2005	complement(2000938..2002389)	1.19973	0.262709	0.852716	0.962446	0.48536	0.426562	0.296201	0.402708	0.159736	0	1.10713	0.42229
ABUW_1719	complement(1717922..1718272)	1.19928	0.262164	0.716802	0.911164	48.0506	22.6078	17.9695	29.5426	23.1618	29.5299	20.482	24.3912
coaD	complement(3110108..3110599)	1.19901	0.261848	0.702094	0.902825	347.76	123.916	65.0655	178.914	179.544	188.462	79.1601	149.055
ABUW_3691	complement(3750199..3751518)	1.19828	0.260969	0.664273	0.891214	166.236	177.236	293.239	212.237	132.262	123.97	276.23	177.487
ABUW_0644	650510..650995	1.19789	0.260499	0.689927	0.894552	402.848	297.1	80.5667	260.172	260.37	304.074	86.6333	217.026
ABUW_3090	3118448..3120157	1.19776	0.260338	0.655456	0.888253	370.329	194.939	198.948	254.739	216.603	205.734	215.061	212.466
ABUW_3130	complement(3153618..3154313)	1.19696	0.259377	0.695874	0.898711	31.5484	30.2859	81.6528	47.829	29.5513	36.6338	54.5264	40.2371
phaG	3598180..3598584	1.19676	0.259129	0.681427	0.892868	41.0129	32.2054	56.377	43.1984	38.6562	32.1764	38.7497	36.5275
mtnN	complement(3170913..3171785)	1.19574	0.2579	0.718142	0.912109	16.9876	39.2437	119.369	58.5335	34.8226	28.6941	83.8654	49.1274
ABUW_0691	698433..698508	1.19563	0.257769	0.839519	0.956202	5.82432	0.853124	0	2.22581	1.11816	3.4823	0.830351	1.81027
pdxH	182957..183613	1.19484	0.256822	0.66953	0.891214	210.646	163.8	150.865	175.104	167.244	182.612	88.5707	146.142
ABUW_2140	complement(2127702..2128553)	1.19473	0.256685	0.670259	0.891214	469.828	449.596	133.488	350.971	390.396	340.012	150.293	293.567
ABUW_1106	complement(1123919..1124383)	1.19405	0.255864	0.755634	0.921823	14.0754	16.6359	34.4581	21.7231	13.2581	10.5862	31.5533	18.4659
fsr	complement(2948519..2949739)	1.19384	0.25561	0.695495	0.898711	75.7161	116.238	308.543	166.832	141.207	119.234	159.427	139.956
ABUW_1391	complement(1399322..1399930)	1.19343	0.255115	0.859533	0.964059	0.48536	0.853124	0	0.446161	0.638946	0.278584	0	0.305843
ABUW_2919	2928978..2929106	1.19334	0.255004	0.813399	0.947528	0.24268	0.213281	1.08607	0.514011	0.159736	0.139292	1.38392	0.560982
pilB	3605867..3607579	1.1924	0.253874	0.722418	0.912376	47.0799	71.6624	259.275	126.006	76.1943	71.4568	169.945	105.865
ABUW_3024	complement(3050048..3050953)	1.19228	0.253724	0.712471	0.910373	73.532	52.0405	156.69	94.0877	81.6253	68.9495	86.91	79.1616
ABUW_2388	2377371..2377493	1.19191	0.253278	0.830074	0.953215	0.970719	2.77265	1.1848	1.64273	0.958419	1.11434	2.21427	1.42901
astD	375198..376667	1.19146	0.252728	0.72772	0.914078	350.43	1031	419.421	600.284	663.545	578.201	269.31	503.686
metZ	complement(2134231..2135442)	1.19084	0.251983	0.678678	0.892868	174.972	125.836	159.554	153.454	125.553	142.496	117.633	128.561
ABUW_3201	3229131..3229739	1.19038	0.25142	0.741311	0.91841	5.82432	27.9398	70.3971	34.7204	14.0568	14.6257	59.2317	29.3047
gabP	224705..226147	1.18968	0.250577	0.682777	0.892868	111.39	112.612	348.826	190.943	129.227	102.24	250.766	160.744
pilU	3059917..3061035	1.18941	0.250247	0.736532	0.917603	22.3265	47.9882	171.994	80.7696	46.1638	45.9663	112.097	68.0758
ABUW_1750	complement(1747567..1748253)	1.18909	0.249853	0.669245	0.891214	98.0426	62.7046	43.2454	67.9975	57.0259	64.7708	48.7139	56.8369
ABUW_3410	complement(3457512..3458387)	1.18764	0.248103	0.719768	0.912376	33.2471	56.3062	123.022	70.8585	33.5447	38.4446	107.669	59.886
rpsM	442897..443253	1.18737	0.247768	0.808078	0.945782	6971.71	1837.2	410.535	3073.15	4238.13	2736.53	789.664	2588.11
ABUW_3387	3427216..3428058	1.18626	0.24642	0.719811	0.912376	34.2179	39.457	114.63	62.7682	45.2054	39.8375	74.4548	53.1659
ABUW_1465	1454899..1456296	1.18523	0.245168	0.732352	0.916193	43.197	69.7429	171.204	94.7147	34.8226	32.455	172.99	80.0891
msbA	complement(2244205..2245932)	1.18415	0.24385	0.731745	0.915983	774.877	541.52	259.966	525.454	583.358	481.393	265.712	443.488
xdhA	1228881..1230380	1.18401	0.243676	0.715857	0.911164	77.1722	81.4733	248.908	135.851	108.461	83.7145	152.785	114.987
gltX	complement(295193..296701)	1.18386	0.243494	0.728332	0.914078	725.613	522.538	311.999	520.05	551.57	533.21	232.221	439
manB	3878627..3879997	1.18315	0.242635	0.639995	0.880951	316.94	241.007	249.006	268.985	232.576	264.515	182.954	226.682
ABUW_0666	complement(672292..673014)	1.18282	0.242231	0.691982	0.896378	139.784	144.818	72.0756	118.892	90.7303	122.856	86.91	100.165
ABUW_2427	complement(2413050..2416514)	1.1822	0.241477	0.732927	0.916277	41.9836	142.045	586.281	256.77	180.981	157.4	313.596	217.326
ABUW_1637	1635040..1635723	1.18195	0.241168	0.716465	0.911164	30.335	23.8875	75.7288	43.3171	38.816	27.8584	44.0086	36.8943
gshB	159390..160334	1.18168	0.240838	0.680507	0.892868	142.453	116.025	152.642	137.04	99.0366	134.417	114.865	116.106
ABUW_3038	complement(3064358..3065188)	1.18158	0.240713	0.676508	0.892113	86.394	58.2257	48.1821	64.2673	43.9275	62.5421	55.9103	54.1266
baeR	609901..610587	1.18129	0.24036	0.711446	0.910373	57.0298	64.8374	123.812	81.8931	67.2491	72.7104	68.9191	69.6262
ABUW_1857	1853946..1855055	1.18029	0.239137	0.739547	0.917603	36.8873	50.7609	158.566	82.0715	46.4833	45.9663	116.803	69.7508
ftsZ	166438..167613	1.17948	0.238152	0.771507	0.931015	1439.09	1285.02	368.77	1030.96	1025.67	1210.73	385.283	873.892
ABUW_0579	complement(574092..574595)	1.17816	0.236536	0.769995	0.930671	0.48536	0.426562	0	0.303974	0.159736	0.139292	0.276784	0.191937
madM	complement(2382690..2383454)	1.17782	0.236122	0.805426	0.945782	0.48536	0.213281	0.0987337	0.265791	0.159736	0.139292	0.276784	0.191937
ampC	complement(1226758..1227909)	1.17618	0.23411	0.738978	0.917603	810.551	780.395	323.353	638.099	620.576	595.612	410.47	542.22
ABUW_0998	complement(1009326..1010660)	1.17601	0.2339	0.748987	0.919125	33.2471	53.9601	170.908	86.0384	47.7612	46.6628	125.66	73.3613
gpo	complement(2337728..2338213)	1.17584	0.233686	0.738426	0.917603	88.3355	188.54	44.8251	107.234	95.8419	125.502	51.7585	91.0342
ppx	complement(3307797..3309317)	1.17572	0.233549	0.660973	0.891206	305.291	230.557	279.022	271.623	233.854	252.397	205.373	230.542
cysS	2648551..2649972	1.17497	0.23263	0.665682	0.891214	353.099	249.112	234.394	278.868	244.237	318.282	148.356	236.958
ABUW_2446	complement(2431907..2432812)	1.17385	0.231248	0.726776	0.914012	40.2848	43.0827	126.182	69.8498	46.1638	39.2803	93.8296	59.7579
cdsA	1735206..1736030	1.17376	0.231143	0.680297	0.892868	167.692	172.331	99.1287	146.384	137.853	114.777	120.401	124.343
ABUW_0839	818104..818538	1.17315	0.230392	0.669031	0.891214	69.8918	58.6523	56.5744	61.7062	51.9144	60.0348	43.1782	51.7091
tynA	1863035..1865341	1.17313	0.230368	0.7527	0.921052	33.0045	84.6725	337.669	151.782	101.273	88.8683	198.454	129.532
nadC	3906199..3907044	1.17301	0.230218	0.700951	0.902189	153.859	117.944	226.89	166.231	113.573	175.926	136.178	141.892
ABUW_3146	complement(3171931..3173160)	1.17277	0.229925	0.699959	0.901579	425.903	467.938	231.333	375.058	338.162	375.113	244.953	319.41
suhB	406060..406941	1.17258	0.229687	0.731019	0.915371	772.45	336.984	224.027	444.487	516.907	424.562	195.132	378.867
trpD	complement(1235279..1236334)	1.17201	0.228987	0.662745	0.891214	321.065	313.736	245.452	293.418	246.633	284.713	216.998	249.448
ABUW_2854	complement(2865221..2866453)	1.17196	0.228922	0.712291	0.910373	119.156	120.29	240.318	159.921	165.966	145.421	98.2582	136.548
bcp	complement(1022313..1022774)	1.17164	0.228531	0.724381	0.912376	87.1221	63.1312	23.9923	58.0818	45.2054	56.9704	45.9461	49.374
dcaF	2464021..2465226	1.17086	0.227564	0.763446	0.927183	26.6948	55.0265	286.427	122.716	114.531	68.5316	131.749	104.937
ABUW_3382	complement(3421182..3421382)	1.16899	0.225263	0.742924	0.91841	65.0382	59.2921	15.5012	46.6105	42.4899	46.9414	29.6158	39.6824
ABUW_3058	complement(3084083..3084958)	1.16886	0.225103	0.739523	0.917603	58.2432	101.308	70.3971	76.6496	53.1923	65.1886	78.8833	65.7547
ABUW_0455	467383..468297	1.16827	0.224377	0.760607	0.925167	13.5901	44.3624	100.412	52.7882	23.8007	22.5653	89.6779	45.348
ABUW_0360	complement(382756..383175)	1.16801	0.224047	0.715802	0.911164	66.4943	65.9038	22.5113	51.6365	40.0939	41.2304	50.9282	44.0842
ABUW_2187	complement(2170722..2172161)	1.16726	0.223121	0.755035	0.921823	29.8496	75.2882	196.184	100.441	55.2688	63.0993	140.329	86.2325
ABUW_1604	complement(1599208..1599516)	1.16723	0.223083	0.781757	0.934901	88.5781	17.9156	9.3797	38.6245	31.4681	39.2803	28.2319	32.9934
ABUW_3196	complement(3224910..3225401)	1.1671	0.222929	0.739899	0.917603	445.803	128.608	85.4047	219.939	215.325	232.478	117.079	188.294
ABUW_3787	complement(3849865..3850224)	1.16691	0.222691	0.758196	0.923104	82.0258	474.763	72.8655	209.885	247.751	214.37	77.2226	179.781
pnuC	complement(2969082..2969663)	1.16661	0.222328	0.772566	0.931147	22.5692	19.8351	47.096	29.8334	13.0984	14.4864	49.821	25.8019
ABUW_1923	complement(1921090..1922379)	1.1666	0.222305	0.784696	0.935501	11.1633	61.4249	166.07	79.5528	38.9757	31.48	134.517	68.3242
ABUW_0309	complement(331829..333934)	1.16612	0.221712	0.71632	0.911164	524.188	286.223	303.507	371.306	335.926	326.361	292.007	318.098
ABUW_3730	3788252..3788851	1.16544	0.22087	0.756358	0.922028	751.094	158.254	68.8174	326.055	322.508	384.446	132.026	279.66
ABUW_3436	complement(3479863..3480102)	1.16479	0.220065	0.766916	0.929615	32.5191	22.6078	11.3544	22.1604	17.8905	24.2368	14.116	18.7478
ABUW_0720	725967..726140	1.16384	0.218888	0.790191	0.937564	1048.86	307.551	37.4201	464.611	307.812	722.925	166.624	399.12
ABUW_1956	1958246..1958890	1.16373	0.218753	0.745717	0.91841	15.5315	30.9257	81.949	42.8021	31.3084	31.2014	48.4371	36.9823
ABUW_1654	complement(1647323..1647829)	1.16295	0.217786	0.751377	0.920262	86.1513	22.8211	28.6328	45.8684	28.7526	47.22	42.0711	39.3479
ABUW_3286	3318676..3319926	1.16289	0.217719	0.740853	0.918173	49.992	90.8577	182.657	107.836	63.7349	65.1886	150.017	92.9801
coaE	3609697..3610293	1.16275	0.217536	0.742465	0.91841	58.2432	48.8413	110.582	72.5554	47.282	57.1097	83.8654	62.7524
recD	complement(3571094..3572845)	1.16219	0.216846	0.73081	0.915371	85.1806	111.119	423.271	206.524	178.745	140.963	213.954	177.887
metQ2	2323062..2323895	1.16185	0.216426	0.749451	0.919403	39.0715	32.4187	66.1516	45.8806	28.2734	31.7586	59.5085	39.8468
prlC	complement(455176..457215)	1.16183	0.216397	0.763141	0.927183	1110.75	794.471	400.958	768.725	763.7	730.447	489.907	661.351
ppk1	complement(2051777..2053852)	1.16183	0.216396	0.687361	0.893685	409.644	238.875	245.156	297.891	255.419	282.902	229.73	256.017
hchA	738671..739546	1.16172	0.216264	0.745644	0.91841	43.6824	89.7913	121.442	84.972	50.7962	52.9309	116.526	73.4177
ABUW_0584	579220..580218	1.16171	0.216253	0.811915	0.947333	1.94144	0.853124	1.28354	1.35937	0.159736	2.36796	0.830351	1.11935
ABUW_1893	complement(1894330..1894878)	1.16125	0.215684	0.758765	0.923507	46.1092	41.1632	119.665	68.9792	71.7217	45.6878	61.446	59.6185
allA	complement(140353..140856)	1.16083	0.215153	0.781016	0.934901	10.4352	13.8633	74.6427	32.9804	25.0786	22.426	38.1961	28.5669
ABUW_0956	complement(964248..964871)	1.15996	0.214075	0.754816	0.921823	19.1717	37.1109	106.336	54.2063	36.1004	33.2908	71.4102	46.9338
rluC	complement(3523312..3524244)	1.15945	0.213438	0.714548	0.910666	252.872	183.635	191.543	209.35	186.572	209.634	143.651	179.952
pgi	complement(3881050..3882720)	1.15899	0.212865	0.754033	0.921516	723.914	588.229	161.232	491.125	568.981	420.801	280.935	423.573
ABUW_2623	complement(2619612..2620562)	1.15784	0.211439	0.750974	0.920262	51.4481	55.8796	77.9996	61.7758	43.4483	32.7336	84.9726	53.7182
ABUW_0811	complement(789307..789573)	1.15731	0.210773	0.782884	0.934901	0.728039	0.213281	0.0987337	0.346685	0.479209	0.139292	0	0.206167
pcaH	1833801..1834526	1.15574	0.208816	0.778596	0.933833	8.97915	32.8453	119.567	53.797	46.1638	28.2763	65.5977	46.6793
ABUW_1071	1082637..1084340	1.15568	0.208737	0.71954	0.912376	333.927	289.422	167.156	263.502	231.618	271.48	179.633	227.577
ABUW_1081	1094589..1095404	1.1555	0.208523	0.734514	0.917037	36.1593	80.4069	54.896	57.1541	43.7678	49.8665	55.0799	49.5714
ABUW_0660	665386..665952	1.15467	0.20748	0.747059	0.91841	49.992	33.6984	96.6603	60.1169	43.9275	50.0058	63.1067	52.3467
ABUW_3244	complement(3273356..3274120)	1.15346	0.205968	0.743751	0.91841	124.495	58.439	81.8503	88.2613	65.1725	87.6146	76.3923	76.3931
ABUW_0920	925859..926788	1.15276	0.205095	0.724201	0.912376	258.211	178.729	132.896	189.945	141.527	201.138	150.57	164.411
ABUW_0358	380776..382131	1.15033	0.202048	0.744936	0.91841	74.9881	97.0428	360.378	177.47	125.553	137.481	200.391	154.475
ilvA1	complement(1801564..1803105)	1.14901	0.200394	0.706487	0.906366	314.27	246.339	300.743	287.118	267.878	291.677	188.766	249.441
ABUW_1959	1963471..1964103	1.14692	0.197765	0.818275	0.949906	4.36824	20.475	55.8833	26.9088	11.501	7.80035	51.4817	23.5944
ABUW_1055	complement(1064336..1064992)	1.14665	0.19743	0.74414	0.91841	118.428	92.3506	71.7794	94.1859	73.6385	97.3651	73.9012	81.6349
ABUW_3887	complement(3954849..3955214)	1.14638	0.197091	0.79781	0.943709	25.9667	25.807	39.691	30.4882	17.7308	18.8044	44.2854	26.9402
benE	2696838..2698031	1.1462	0.196861	0.803444	0.945171	12.6194	55.8796	215.733	94.744	56.7065	41.3697	150.293	82.7899
wecB	1070654..1071790	1.14605	0.196668	0.728658	0.91419	166.236	129.035	133.982	143.084	141.686	105.444	127.044	124.725
ABUW_1764	complement(1761414..1763507)	1.14438	0.194566	0.71693	0.911164	326.162	198.565	229.852	251.526	213.727	214.649	230.561	219.646
ABUW_2230	2219664..2220545	1.14379	0.193817	0.800766	0.944671	11.8913	38.3906	125.984	58.7554	35.4615	35.5195	83.5886	51.5232
msrA	3470064..3470585	1.14303	0.192862	0.772381	0.931147	513.51	195.792	62.3997	257.234	276.344	269.948	128.428	224.907
ABUW_1668	complement(1660838..1662010)	1.14132	0.190699	0.783112	0.934901	36.402	62.9179	185.718	95.0127	49.5183	43.5984	157.213	83.4433
ABUW_1931	complement(1929051..1930628)	1.13999	0.189022	0.808559	0.945782	16.7449	77.2077	249.401	114.451	58.6233	58.3633	184.615	100.534
ABUW_2717	complement(2701265..2702371)	1.13975	0.188712	0.733748	0.917007	447.259	280.038	166.86	298.052	321.39	309.507	152.785	261.227
ABUW_0664	complement(670429..671253)	1.13945	0.188338	0.744457	0.91841	238.069	114.958	95.278	149.435	130.026	158.236	104.347	130.87
eutC	complement(1611128..1611943)	1.13932	0.188172	0.77461	0.932231	30.5777	29.2195	86.392	48.7297	42.0107	29.5299	57.571	43.0372
ABUW_0079	85518..86930	1.13763	0.186032	0.725427	0.913396	310.873	247.406	361.365	306.548	315.32	247.243	246.337	269.633
gpsA	1393655..1394728	1.13754	0.185923	0.737422	0.917603	189.776	155.482	153.926	166.394	151.909	146.674	137.008	145.197
ABUW_0703	708354..708557	1.1372	0.185489	0.822497	0.951665	27.9082	12.7969	7.99743	16.2342	15.3347	13.6506	13.2856	14.0903
ABUW_3437	complement(3480176..3482155)	1.13572	0.183612	0.734077	0.917037	229.575	229.49	404.413	287.826	226.347	238.746	296.712	253.935
qseC	805853..807187	1.13456	0.182135	0.757038	0.922324	67.2223	88.7249	147.113	101.02	68.527	72.7104	127.044	89.427
ABUW_2377	2363839..2365308	1.13432	0.181828	0.815246	0.947528	17.7156	108.347	274.973	133.679	54.7896	55.5775	243.57	117.979
phoR	complement(116879..118237)	1.13394	0.181344	0.755714	0.921823	442.405	127.755	283.859	284.673	250.786	295.856	206.204	250.949
benP2	2699902..2701164	1.13377	0.181126	0.808387	0.945782	21.1131	28.1531	126.379	58.5485	32.5862	40.6733	82.2047	51.8214
guaB	179993..181459	1.13357	0.180878	0.829561	0.953215	1835.87	1256.22	461.679	1184.59	1328.69	1350.71	455.032	1044.81
aesT	complement(2858367..2859230)	1.13274	0.179813	0.782639	0.934901	158.227	131.168	61.6098	117.002	115.01	110.598	83.3119	102.973
zur	3797228..3797713	1.13257	0.1796	0.763464	0.927183	214.286	145.031	81.4553	146.924	128.907	148.346	110.99	129.415
bauD	1199938..1200879	1.13234	0.179303	0.821572	0.951164	13.1047	53.9601	177.03	81.3648	27.1552	50.1451	138.669	71.9896
ABUW_3608	complement(3667367..3668110)	1.1322	0.179134	0.765622	0.928712	127.892	75.2882	117.098	106.76	76.0346	108.508	98.5349	94.3593
ABUW_0816	complement(792383..792458)	1.13212	0.179027	0.883465	0.974407	0.24268	0.639843	0.493669	0.45873	0	0.139292	1.38392	0.507737
ABUW_0271	291053..292000	1.13205	0.178937	0.765521	0.928712	131.047	87.6585	175.45	131.385	102.072	108.648	138.669	116.463
cobA	833559..834932	1.13093	0.177511	0.751817	0.920262	298.739	405.874	307.556	337.389	323.946	317.864	251.596	297.802
hemH	complement(3545138..3546154)	1.13019	0.17657	0.77309	0.93119	95.3732	73.3686	156.295	108.346	105.746	77.4463	105.455	96.2155
ABUW_2760	2751019..2751741	1.12996	0.176266	0.789629	0.937473	56.3017	90.8577	109.989	85.7163	61.6583	62.2635	104.901	76.2743
ABUW_2162	complement(2142814..2143275)	1.12979	0.176059	0.854576	0.96286	11.8913	16.8492	25.1771	17.9725	11.8205	12.9542	24.0802	16.2849
ABUW_3139	complement(3163973..3164698)	1.12885	0.174855	0.766192	0.929038	253.6	188.54	133.587	191.909	207.977	190.412	110.437	169.609
pckG	complement(908650..910482)	1.12876	0.174741	0.838691	0.955829	2047.97	1197.79	489.621	1245.13	1335.72	1487.22	485.755	1102.9
ABUW_0777	763388..764494	1.12876	0.174736	0.827717	0.953143	11.6486	24.5273	159.257	65.1445	33.5447	35.1016	104.901	57.8491
panB	complement(3328386..3329195)	1.12824	0.17408	0.775212	0.932569	125.708	168.492	206.452	166.884	195.358	142.356	106.008	147.907
ABUW_2753	2743127..2743684	1.1278	0.173509	0.814824	0.947528	24.996	88.7249	115.716	76.4789	45.8444	38.8625	119.294	68.0002
basA	1195359..1197206	1.12677	0.172194	0.817523	0.949319	26.6948	75.928	288.697	130.44	60.5401	71.3175	215.891	115.916
ABUW_2208	complement(2192855..2194324)	1.12647	0.171803	0.772746	0.931147	219.868	195.579	118.875	178.107	140.728	176.622	155.829	157.726
quiX	1837597..1838916	1.12606	0.171281	0.802867	0.94488	48.7786	61.8515	196.678	102.436	100.474	54.3239	118.74	91.1794
hutG	88165..89118	1.1256	0.170695	0.777913	0.933592	138.327	66.1171	143.164	115.869	132.422	88.729	87.7404	102.964
ABUW_0654	complement(659610..660968)	1.12498	0.169899	0.790837	0.938042	109.206	123.916	244.07	159.064	98.8769	94.8578	231.391	141.709
ABUW_0498	complement(508862..509305)	1.123	0.167356	0.78479	0.935501	113.574	75.0749	57.858	82.169	59.1025	78.9785	80.8208	72.9673
hemC	complement(3672235..3673179)	1.12284	0.167149	0.775514	0.932569	197.541	153.349	219.288	190.059	190.885	175.508	141.16	169.184
ABUW_0196	220732..222093	1.12244	0.166644	0.746156	0.91841	339.266	246.766	330.462	305.498	288.005	286.524	241.355	271.961
adeA	1975742..1976932	1.12209	0.166193	0.823453	0.951917	17.9583	40.7367	234.591	97.7621	71.4022	74.9391	115.419	87.2533
ltrA	complement(3956896..3958146)	1.12106	0.164862	0.80709	0.945782	49.7494	97.0428	242.687	129.827	88.6538	77.8642	181.57	116.029
ABUW_3267	3296687..3297508	1.12101	0.164803	0.790082	0.937564	96.1012	116.665	177.03	129.932	90.0914	102.38	156.659	116.377
soj	complement(2247942..2248724)	1.12082	0.164552	0.770574	0.930671	168.662	132.661	75.63	125.651	123.157	137.899	74.178	111.745
dxs	404084..405988	1.12051	0.164155	0.826773	0.95292	1092.54	772.29	584.109	816.314	973.754	832.827	378.086	728.222
ABUW_0774	760231..760746	1.11885	0.162019	0.860978	0.964725	1.94144	10.8773	45.3188	19.3792	9.10498	5.57168	37.6426	17.4397
ABUW_1319	1332657..1333364	1.11869	0.161813	1	1	0	0.426562	0.78987	0.405477	0.638946	0.417876	0.276784	0.444535
eno	1823167..1824456	1.11835	0.161375	0.830343	0.953215	1045.46	682.286	215.24	647.663	777.278	722.09	237.48	578.949
ABUW_2978	complement(2995619..2996326)	1.11822	0.16121	0.838016	0.955829	11.406	45.2156	117.394	58.0053	25.3981	26.0476	104.624	52.0233
ABUW_2843	2857601..2858344	1.11804	0.160966	0.773541	0.931235	129.106	111.759	107.126	115.997	122.518	114.498	72.5173	103.178
ABUW_0109	complement(120971..122338)	1.11801	0.160937	0.789225	0.937455	110.905	152.069	272.703	178.559	151.59	125.781	202.882	160.084
mviN	complement(3903835..3905376)	1.11799	0.160908	0.773264	0.93119	164.78	151.856	302.323	206.319	182.898	179.269	192.641	184.936
ABUW_0057	complement(62104..62943)	1.11786	0.160738	0.802187	0.944842	76.2015	86.1655	243.774	135.38	91.8485	95.9722	176.311	121.377
ABUW_2222	complement(2207544..2208686)	1.11782	0.160694	0.793277	0.939784	57.2724	93.417	145.435	98.7081	67.5685	57.6669	140.606	88.6138
ABUW_1046	complement(1053802..1054593)	1.11563	0.157862	0.787722	0.936793	121.34	104.508	86.0958	103.981	92.8069	102.797	81.3744	92.3262
phaAB	3592352..3595189	1.115	0.157049	0.824428	0.95194	448.23	295.394	730.728	491.451	459.881	353.523	509.835	441.08
ABUW_0055	59548..60717	1.11485	0.156851	0.780268	0.934901	167.934	112.826	304.988	195.25	193.121	175.647	157.213	175.327
ABUW_1274	1301655..1301966	1.11439	0.156253	0.996268	1	0.24268	1.27969	0	0.507455	0.798682	0.417876	0	0.405519
ABUW_0500	complement(510075..510446)	1.11428	0.156114	0.814245	0.947528	41.9836	21.7547	25.7695	29.8359	24.4397	27.4405	27.9551	26.6118
ABUW_0365	complement(386667..387299)	1.11417	0.155964	0.857521	0.964059	0.48536	0.213281	0.197467	0.298703	0.159736	0.278584	0.276784	0.238368
ABUW_1090	1107238..1108122	1.11381	0.155507	0.876735	0.971442	0.24268	0.213281	0.296201	0.250721	0.159736	0.278584	0.276784	0.238368
alr	complement(1530044..1531114)	1.11335	0.154902	0.802876	0.94488	225.45	109.2	130.131	154.927	142.485	160.882	113.204	138.857
ABUW_1332	1342532..1343761	1.1133	0.154839	0.811061	0.947333	47.5652	58.0124	194.505	100.028	80.028	72.2925	117.91	90.0768
parE	138348..140231	1.11318	0.154684	0.767495	0.929673	291.458	245.06	382.001	306.173	294.235	310.9	220.043	275.059
ABUW_2232	2221003..2221416	1.11187	0.152984	0.862572	0.964762	21.5985	23.4609	29.2252	24.7615	16.1334	16.1579	35.7051	22.6654
ABUW_1768	complement(1765571..1766035)	1.1107	0.151468	0.832034	0.953215	38.8288	32.632	18.7594	30.0734	24.4397	22.0081	34.5979	27.0153
arcD	2992193..2993527	1.11057	0.151298	0.827205	0.952998	37.6154	79.9803	270.53	129.375	99.3561	91.2362	159.427	116.673
cbl	complement(1027445..1028368)	1.11031	0.150965	0.793263	0.939784	188.077	69.5296	101.893	119.833	115.01	110.041	98.2582	107.77
ABUW_2361	2347619..2348458	1.11001	0.150567	0.787984	0.936793	119.884	135.22	129.539	128.214	129.546	125.223	89.9547	114.908
aroK	315037..315606	1.10998	0.150528	0.807721	0.945782	123.524	62.4913	62.0048	82.6734	73.6385	71.1782	78.053	74.2899
ABUW_1882	1882167..1883468	1.10946	0.149853	0.842398	0.956944	19.1717	92.1374	238.442	116.584	79.8682	63.3778	172.436	105.227
ABUW_1290	1308558..1309199	1.10882	0.149026	0.859568	0.964059	16.0169	21.3281	117.296	51.5469	49.5183	3.90018	86.3565	46.5917
amt	complement(3714263..3715660)	1.10876	0.148942	0.808929	0.945869	268.889	254.871	445.388	323.049	300.145	241.95	333.524	291.873
antB	2063061..2063552	1.10859	0.148732	0.859628	0.964059	9.22183	13.2234	46.1086	22.8513	22.0436	15.74	24.6337	20.8058
ABUW_1804	complement(1799413..1800750)	1.10808	0.148058	0.830066	0.953215	43.197	71.6624	138.227	84.3622	49.3586	56.4132	123.445	76.4058
cydB	complement(1787401..1788546)	1.10764	0.147487	0.778916	0.933927	319.609	324.614	244.662	296.295	317.556	280.395	202.606	266.852
ABUW_0063	66918..67856	1.10761	0.147455	0.836429	0.955213	28.6362	60.7851	194.703	94.7081	59.422	47.3593	150.293	85.6916
ABUW_2235	complement(2224254..2225396)	1.10748	0.147284	0.808053	0.945782	404.062	386.252	115.124	301.812	316.438	380.406	120.124	272.323
ABUW_0914	910874..911812	1.10714	0.146838	0.811624	0.947333	149.248	92.9905	62.1035	101.447	88.1745	93.4649	92.4457	91.3617
ABUW_1121	complement(1143807..1144448)	1.10575	0.145027	0.832943	0.953484	17.4729	40.9499	77.7034	45.3754	24.9189	25.4904	73.3476	41.2523
panC	complement(3327534..3328382)	1.10572	0.144987	0.806156	0.945782	149.733	204.963	152.247	168.981	187.211	142.356	127.874	152.481
ABUW_3796	complement(3858304..3859005)	1.10538	0.144538	0.828244	0.953215	39.0715	46.7085	87.9717	57.9172	26.676	34.1265	97.151	52.6512
ABUW_1860	1856639..1857166	1.10505	0.144111	0.870236	0.968932	3.88288	13.65	45.9112	21.148	15.175	6.9646	35.7051	19.2815
ABUW_3602	complement(3661033..3661108)	1.10471	0.143666	0.879548	0.972582	34.7032	15.9961	3.45568	18.0517	14.6958	26.4655	7.47316	16.2115
ABUW_1526	complement(1512329..1512532)	1.10463	0.143567	0.863298	0.96507	1022.41	208.802	21.7214	417.645	440.873	591.852	101.303	378.009
ABUW_1163	1190236..1190895	1.10446	0.143337	0.846938	0.959284	15.2888	49.2679	108.015	57.5238	38.0173	23.8189	94.9368	52.2577
ABUW_3260	3291094..3292062	1.10308	0.141533	0.821471	0.951164	232.487	97.2561	87.2806	139.008	125.553	141.381	110.437	125.79
ABUW_2935	2949846..2950634	1.10307	0.141519	0.851998	0.962301	10.9206	42.0163	172.883	75.2732	55.1091	59.7563	90.2314	68.3656
ABUW_2643	complement(2641074..2643215)	1.10288	0.141273	0.813132	0.947528	261.123	221.812	465.431	316.122	368.352	240.836	251.319	286.836
ABUW_1880	complement(1879464..1880180)	1.10265	0.140979	0.802953	0.94488	93.189	80.8335	69.3111	81.1112	71.0827	83.8538	63.1067	72.6811
mraW	298738..299661	1.10227	0.140479	0.798781	0.944471	285.634	237.595	177.523	233.584	190.406	291.259	152.785	211.483
algW	1254849..1256024	1.10163	0.139643	0.788088	0.936793	312.814	295.607	199.541	269.321	236.57	267.441	227.516	243.842
rplX	437657..437974	1.10163	0.139636	0.891338	0.977545	7511.18	2246.49	417.446	3391.71	4917.01	3331.59	987.564	3078.72
ABUW_1693	1690441..1691310	1.10133	0.139242	0.837997	0.955829	401.392	148.23	62.0048	203.876	176.509	259.362	119.017	184.962
ABUW_0027	32118..33407	1.10083	0.138596	0.792911	0.939784	259.91	191.953	204.28	218.714	217.561	193.198	183.508	198.089
dcaK	complement(2458034..2459347)	1.10077	0.138519	0.846788	0.959284	29.6069	79.9803	196.579	102.055	69.9646	48.7522	159.981	92.8992
ABUW_2286	complement(2271659..2272147)	1.10017	0.137721	0.859555	0.964059	13.3474	17.7023	55.2909	28.7802	20.9255	21.451	36.8122	26.3962
ABUW_2463	complement(2455312..2456628)	1.09945	0.136785	0.841084	0.956407	25.9667	49.4812	188.779	88.0756	53.0325	48.3343	139.499	80.2886
metX	3454184..3455344	1.09938	0.136695	0.797406	0.94365	319.852	228.211	298.275	282.112	312.604	235.543	221.15	256.432
ABUW_1805	complement(1800769..1801419)	1.09875	0.13586	0.831413	0.953215	48.7786	46.4952	37.6175	44.2971	30.6694	38.7232	52.0353	40.476
mutY	complement(55993..57027)	1.09866	0.13574	0.836037	0.955127	94.8878	94.4834	280.503	156.625	115.33	108.091	205.097	142.839
ABUW_0104	115613..116809	1.09749	0.134214	0.814216	0.947528	157.014	129.035	298.571	194.873	166.126	191.109	176.311	177.849
basD	complement(1207379..1210321)	1.09696	0.133505	0.853252	0.962504	29.3643	136.287	389.702	185.118	93.6056	106.419	306.676	168.9
ABUW_1926	1924491..1925834	1.09665	0.133107	0.850461	0.961606	34.9459	82.9663	228.272	115.395	73.4788	70.3424	172.436	105.419
ABUW_0290	309823..310881	1.0966	0.133039	0.841162	0.956407	81.5404	60.9983	190.556	111.032	83.063	98.0615	123.445	101.523
ABUW_0234	252970..254049	1.09553	0.131627	0.837269	0.955608	46.1092	64.8374	179.3	96.749	78.4306	67.6959	119.57	88.5657
ABUW_2550	2542102..2543010	1.0955	0.131592	0.867293	0.966491	8.73647	66.7569	112.162	62.5516	23.0021	27.9977	120.678	57.2258
ABUW_1927	complement(1925935..1926867)	1.09532	0.13135	0.864646	0.965489	15.2888	40.9499	157.184	71.141	46.9625	44.5734	103.794	65.1099
ABUW_2918	2928360..2928977	1.09489	0.130784	0.846315	0.95914	49.7494	64.6241	67.4351	60.6029	33.5447	36.7731	96.5975	55.6384
ABUW_2156	complement(2138934..2139134)	1.09404	0.129671	0.866845	0.966378	44.4104	52.6804	8.68857	35.2598	29.2318	46.2449	20.7588	32.0785
ilvN	complement(3393761..3394252)	1.09371	0.129225	0.838511	0.955829	167.934	247.193	68.5212	161.216	196.955	168.822	75.8387	147.205
dprA	3781483..3782613	1.09192	0.126862	0.860766	0.964725	18.6863	52.8937	221.361	97.647	67.888	69.0888	131.749	89.5753
ABUW_2759	complement(2749545..2750507)	1.09052	0.125015	0.84143	0.956407	89.0635	66.3304	88.4654	81.2864	96.4808	44.852	82.7583	74.697
ABUW_3418	3466642..3467001	1.09036	0.124803	0.884195	0.974442	12.6194	21.5414	31.7923	21.9843	15.175	11.5612	34.5979	20.4447
ABUW_0160	178603..179400	1.08967	0.123895	0.862749	0.964762	21.3558	75.7147	143.065	80.0452	54.4701	59.0598	107.392	73.6407
fbp1	complement(1002822..1003793)	1.08963	0.123834	0.829707	0.953215	171.817	249.539	132.994	184.783	180.662	197.377	129.535	169.191
ABUW_2122	complement(2106119..2107774)	1.08955	0.123729	0.819829	0.950284	307.233	156.335	398.983	287.517	283.692	276.077	232.221	263.997
basC	complement(1206021..1207331)	1.08948	0.123641	0.864213	0.965284	24.5107	53.5335	209.315	95.7866	53.5117	62.1242	148.633	88.0896
cinA2	2724274..2724762	1.08909	0.123122	0.900389	0.979573	25.4814	21.9679	37.2226	28.224	23.8007	24.9333	30.723	26.4857
ABUW_1701	complement(1697643..1698653)	1.08867	0.122571	0.859589	0.964059	27.4228	35.1914	93.1059	51.9067	27.1552	23.8189	92.7225	47.8989
ABUW_1943	1942281..1943774	1.08817	0.121908	0.858278	0.964059	56.3017	101.095	318.811	158.736	190.086	106.558	141.436	146.027
ABUW_1949	1949467..1950528	1.08747	0.120974	0.866942	0.966378	19.8997	71.4491	137.931	76.4266	50.7962	51.538	109.053	70.4623
lysP	complement(657052..658512)	1.08718	0.120594	0.823121	0.951818	291.701	178.303	253.548	241.184	210.533	243.482	211.186	221.734
ABUW_2604	complement(2597539..2599122)	1.08449	0.117021	0.848839	0.960875	81.2977	260.416	417.545	253.086	294.075	218.688	187.659	233.474
ABUW_1013	complement(1024711..1025421)	1.08435	0.116828	0.841821	0.95657	132.503	143.325	154.716	143.515	147.277	139.431	109.33	132.013
ABUW_0289	complement(307106..309661)	1.08396	0.116317	0.882671	0.974407	1321.88	952.513	625.577	966.655	1146.43	940.778	587.058	891.422
ABUW_0922	928238..931333	1.08365	0.115905	0.857635	0.964059	166.721	219.04	481.821	289.194	205.741	195.566	400.229	267.179
ABUW_0830	complement(807188..807787)	1.08338	0.11554	0.877179	0.971442	11.6486	35.8312	84.1211	43.867	22.3631	15.74	83.8654	40.6562
ABUW_3179	3206785..3207138	1.08273	0.114679	0.874055	0.971228	241.709	62.9179	30.5087	111.712	102.231	131.074	75.8387	103.048
aat	3081909..3082640	1.08263	0.114535	0.863846	0.965152	55.0883	52.0405	75.63	60.9196	34.6628	48.0557	87.1868	56.6351
ABUW_2620	2618026..2618454	1.08195	0.113639	0.895883	0.979573	14.8035	22.3945	35.9391	24.379	15.0152	16.4365	37.089	22.8469
thiL	complement(104384..105301)	1.07989	0.110886	0.860024	0.964224	88.3355	108.347	225.607	140.763	127.789	120.07	144.204	130.688
xenB	188145..189203	1.07954	0.110414	0.838698	0.955829	116.972	257.43	236.665	203.689	210.692	218.271	137.008	188.657
rpsU	complement(1444154..1444369)	1.0792	0.109966	0.908759	0.980295	3826.09	1351.13	218.399	1798.54	2086.48	2244.13	668.709	1666.44
pilG	683397..683780	1.0789	0.109556	0.920485	0.982492	22.8119	15.9961	27.1518	21.9866	15.8139	19.2223	27.4016	20.8126
ABUW_0452	465228..465725	1.07855	0.109088	0.866824	0.966378	57.5151	37.3242	43.5416	46.127	30.0305	41.7876	57.0174	42.9452
psd	114543..115394	1.07803	0.108398	0.856859	0.964029	191.232	199.204	109.594	166.677	158.299	183.169	120.954	154.141
hyi	3343675..3344469	1.07667	0.106571	0.856073	0.963845	178.37	165.506	121.442	155.106	158.618	138.596	132.856	143.357
ABUW_0462	complement(473894..474370)	1.07589	0.105537	0.873079	0.970422	171.089	216.907	50.3542	146.117	161.494	169.797	75.5619	135.617
ABUW_3101	complement(3124581..3125141)	1.07532	0.104768	0.85354	0.962504	93.9171	83.1796	43.6403	73.579	68.527	76.332	59.2317	68.0302
ABUW_1966	1968310..1969209	1.07458	0.103776	0.865383	0.965753	0.728039	0.213281	0.197467	0.379596	0.159736	0.417876	0.276784	0.284799
ABUW_0381	407351..409198	1.07433	0.103436	0.919737	0.982492	18907.7	4773.44	1652.8	8444.64	12216	9027.09	2337.71	7860.27
ABUW_3344	complement(3377501..3378400)	1.07417	0.103223	0.877081	0.971442	31.3057	36.0445	95.8704	54.4069	35.4615	38.4446	78.8833	50.9298
pilD	3608835..3609695	1.07368	0.102566	0.888341	0.9772	34.2179	67.3968	144.941	82.1852	51.9144	51.1202	127.32	76.785
ABUW_3341	complement(3374349..3375497)	1.07368	0.102561	0.981792	0.998046	0.24268	0.213281	0.394935	0.283632	0.159736	0.278584	0.553567	0.330629
dgkA	complement(925345..925719)	1.07329	0.102041	0.907929	0.980295	18.6863	15.5695	37.5188	23.9249	14.536	16.715	36.5354	22.5955
ABUW_0300	324211..325098	1.07262	0.101143	0.886414	0.975989	24.268	46.4952	105.546	58.7699	38.4965	38.3053	88.294	55.0319
ABUW_3843	complement(3912159..3913184)	1.07245	0.100915	0.882982	0.974407	31.063	61.2116	218.695	103.657	91.529	93.1863	105.731	96.8156
ABUW_3698	3757050..3757808	1.07194	0.100223	0.878843	0.972359	68.9211	41.1632	78.7895	62.9579	48.4002	47.4986	81.3744	59.091
ABUW_3717	3775459..3776673	1.07083	0.0987298	0.883437	0.974407	36.402	60.7851	106.336	67.8411	35.142	39.9768	115.696	63.6048
ada	complement(3622175..3623029)	1.07064	0.0984802	0.889886	0.977515	60.4273	57.3726	142.966	86.9221	73.958	61.0099	109.606	81.5247
dcaH	2462483..2464006	1.07052	0.0983071	0.891057	0.977545	26.9375	63.1312	246.736	112.268	103.988	73.5462	137.561	105.032
ABUW_2913	complement(2922149..2922763)	1.07044	0.098208	0.85401	0.962504	113.089	141.619	95.9692	116.892	97.4393	153.778	75.2851	108.834
recJ	183614..185314	1.07019	0.0978668	0.86498	0.965583	120.127	135.007	399.872	218.335	200.15	200.302	212.293	204.248
ribA	complement(403178..403780)	1.0701	0.0977449	0.870823	0.969029	172.303	117.518	97.8451	129.222	119.643	160.882	80.544	120.356
holA	3400184..3401173	1.06968	0.0971799	0.874584	0.971442	236.127	117.518	113.149	155.598	181.94	152.525	101.026	145.164
atsA	2929148..2930824	1.06955	0.0969981	0.889161	0.977515	50.4774	71.2358	312.492	144.735	102.391	102.101	202.052	135.515
bauC	1200879..1201826	1.0691	0.0963947	0.905241	0.979828	11.1633	64.1976	156.493	77.2846	32.4265	37.6088	147.249	72.4281
ubiH	complement(2866450..2867658)	1.06859	0.0957032	0.863523	0.96507	202.638	232.263	272.604	235.835	273.309	236.1	152.231	220.547
ABUW_2062	2043687..2045213	1.06856	0.0956704	0.884215	0.974442	94.8878	56.5194	136.549	95.9853	87.0564	73.2676	110.16	90.1613
ABUW_2135	2121586..2122815	1.06797	0.0948723	0.885905	0.975985	55.331	71.6624	194.9	107.298	91.2095	80.3715	130.642	100.741
ABUW_1078	complement(1090692..1091870)	1.06722	0.0938529	0.904866	0.979828	10.9206	77.8475	215.24	101.336	44.886	37.7481	202.606	95.0799
ABUW_1821	1816919..1817635	1.06716	0.093778	0.897619	0.979573	44.6531	35.4046	55.3896	45.1491	36.8991	33.1515	58.4013	42.8173
ilvC	complement(3392712..3393728)	1.06683	0.0933236	0.869375	0.968532	378.095	380.28	199.936	319.437	387.042	358.677	151.677	299.132
ABUW_2657	complement(2653607..2654148)	1.06669	0.0931468	0.904114	0.979828	8.97915	18.3422	67.8301	31.7171	10.7023	8.91469	70.0262	29.8811
ABUW_0215	complement(239620..240507)	1.06667	0.0931086	0.904451	0.979828	13.5901	39.457	123.318	58.7885	30.8291	35.3802	99.6421	55.2838
adeS	complement(1973736..1974821)	1.06649	0.0928755	0.88783	0.976992	40.0422	32.632	84.7135	52.4626	36.5797	45.2699	66.7048	49.5181
ABUW_3046	3072367..3073293	1.06574	0.0918581	0.88999	0.977515	105.808	121.144	115.815	114.256	84.0214	105.862	133.41	107.764
ABUW_3354	complement(3390327..3392381)	1.06524	0.0911838	0.870733	0.969029	283.45	135.86	266.779	228.696	169.96	213.674	261.007	214.88
fabB	3092709..3093938	1.06461	0.0903263	0.900397	0.979573	526.373	791.272	281.687	533.111	545.181	731.422	225.025	500.543
ABUW_0909	complement(903183..903605)	1.06438	0.090017	0.898237	0.979573	141.482	87.0186	29.4227	85.9745	68.3672	106.698	66.7048	80.5899
ABUW_1936	1936251..1937186	1.06429	0.0898884	0.903418	0.979828	13.5901	36.6843	135.561	61.9453	46.0041	55.1596	73.9012	58.355
ABUW_3182	complement(3209555..3209761)	1.0642	0.0897695	1	1	3.88288	4.69218	6.02276	4.86594	3.83368	3.90018	7.47316	5.069
ABUW_2936	complement(2950601..2951923)	1.06404	0.0895538	0.877262	0.971442	121.097	126.262	319.107	188.822	189.767	182.751	160.534	177.684
gdhA	complement(2878733..2880121)	1.06366	0.0890329	0.882999	0.974407	153.131	113.465	239.429	168.675	149.513	175.369	151.677	158.853
umuC	complement(1695982..1697310)	1.06335	0.0886159	0.900774	0.979573	38.8288	55.453	132.994	75.7587	51.7546	34.5444	128.151	71.4833
ABUW_2119	2103070..2103987	1.06322	0.088439	0.899049	0.979573	27.9082	44.3624	93.6983	55.323	35.3018	30.2264	91.3386	52.2889
pta	3439482..3441626	1.06315	0.0883429	0.892266	0.977701	326.647	240.581	588.65	385.293	415.315	377.899	294.498	362.571
ABUW_0833	810530..811435	1.06244	0.0873831	0.904077	0.979828	19.6571	41.1632	98.4375	53.0859	32.5862	24.6547	93.2761	50.1723
ABUW_0153	complement(168724..169164)	1.06182	0.0865434	0.903844	0.979828	41.9836	36.471	50.5517	43.0021	31.1486	33.4301	58.4013	40.9933
ABUW_3027	complement(3052319..3052810)	1.06169	0.0863642	0.899485	0.979573	16.2595	21.7547	77.111	38.3751	30.8291	31.48	46.7764	36.3618
ABUW_3791	complement(3853269..3854414)	1.06061	0.0848905	0.912412	0.981154	15.0461	73.1554	212.278	100.16	45.8444	41.6483	196.24	94.5774
ahpF1	complement(2352488..2354053)	1.05917	0.0829308	0.895589	0.979573	78.6283	101.735	246.439	142.268	147.117	135.252	121.231	134.534
ABUW_1432	1423885..1424109	1.05892	0.0825938	1	1	0	0.426562	0	0.142187	0	0.278584	0	0.0928613
lip1	2923048..2924073	1.05872	0.0823243	0.890518	0.977515	61.1553	82.5397	149.582	97.7589	87.5356	78.2821	112.374	92.7306
ABUW_3435	complement(3479496..3479855)	1.05792	0.0812281	0.952638	0.990539	6.79503	10.8773	6.02276	7.89837	5.2713	6.40743	11.0713	7.58336
ABUW_0038	complement(46497..46847)	1.05773	0.0809727	0.932561	0.985559	3.88288	8.9578	39.0986	17.3131	10.2231	10.8648	28.5087	16.5322
prpF	794270..795457	1.05741	0.0805284	0.878001	0.971705	263.793	197.072	267.272	242.712	236.889	263.54	187.382	229.271
ABUW_0635	complement(637574..638434)	1.05739	0.0805017	0.899039	0.979573	75.2307	80.8335	189.865	115.31	122.678	97.3651	107.946	109.329
cysE	2348451..2349266	1.05649	0.0792801	0.887204	0.976581	175.943	182.142	173.673	177.252	176.669	205.177	119.847	167.231
ABUW_2955	complement(2968768..2969067)	1.05609	0.0787342	0.938359	0.985842	14.5608	15.7828	15.5012	15.2816	12.14	16.1579	15.4999	14.5992
ABUW_0359	complement(382230..382661)	1.05547	0.0778808	0.941894	0.986795	33.9752	35.4046	37.6175	35.6658	30.5097	26.4655	46.2229	34.3993
pilY	339222..343076	1.05499	0.0772227	0.91292	0.981343	143.424	187.9	619.85	317.058	238.966	219.663	443.684	300.771
pilV	336839..337393	1.05497	0.0771971	0.923735	0.983433	4.36824	22.1812	62.6959	29.7485	15.3347	11.2826	58.4013	28.3396
ppiD	complement(2183588..2185453)	1.05457	0.0766553	0.892622	0.977814	459.15	322.054	168.242	316.482	302.541	405.897	190.981	299.806
tpiA	complement(3604782..3605576)	1.05449	0.0765421	0.900086	0.979573	541.904	362.791	185.619	363.438	384.166	464.121	184.891	344.393
ABUW_3693	complement(3752291..3752758)	1.05439	0.0764111	0.911327	0.980917	14.0754	27.7265	63.6833	35.1617	29.072	19.3616	52.3121	33.5819
ABUW_0799	complement(776117..776428)	1.05424	0.0762012	0.908826	0.980295	1.45608	0.639843	0.197467	0.764463	0.159736	0.975044	0.830351	0.655044
ABUW_3450	complement(3496051..3497172)	1.05366	0.0754109	0.905554	0.979828	127.407	83.8194	162.318	124.515	81.1461	105.305	169.115	118.522
ABUW_2055	2034784..2035794	1.05363	0.0753684	0.896897	0.979573	92.9464	60.3585	54.1061	69.137	86.098	52.3738	57.571	65.3476
ABUW_1136	1159751..1160716	1.05332	0.0749382	0.911431	0.980917	89.0635	121.357	119.369	109.93	81.3059	84.8288	148.356	104.83
ABUW_1929	1927411..1927869	1.05279	0.0742189	0.929464	0.985144	5.82432	20.2617	57.6605	27.9155	16.2931	13.9292	49.821	26.6811
fdhD	953152..953943	1.05246	0.0737639	0.917589	0.982492	33.9752	45.8554	145.83	75.2201	79.389	50.9809	84.6958	71.6886
ABUW_3153	3179687..3180820	1.05212	0.0733041	0.910917	0.980917	64.0675	114.745	198.455	125.756	106.704	116.309	136.454	119.822
iscS	2187926..2189143	1.05197	0.0730992	0.92577	0.983758	1042.8	1244.92	316.935	868.217	1092.28	988.416	394.693	825.129
recB	complement(3572954..3576652)	1.05128	0.0721421	0.919688	0.982492	386.589	331.652	778.614	498.952	512.914	446.291	465.55	474.918
rnhB	complement(2741866..2742432)	1.05101	0.0717821	0.914593	0.981861	39.3141	35.1914	72.668	49.0578	45.8444	55.7168	39.0265	46.8625
ABUW_3235	complement(3263630..3264415)	1.05075	0.0714258	0.917606	0.982492	62.126	63.3444	103.275	76.2486	64.853	76.6106	77.7762	73.0799
add2	3249327..3250346	1.05013	0.0705638	0.938464	0.985842	0.970719	63.1312	168.242	77.448	48.8794	46.6628	125.937	73.8262
pdxA	506169..507143	1.0501	0.0705297	0.899573	0.979573	392.171	274.919	173.376	280.155	319.952	340.29	139.222	266.488
zipA	complement(3149119..3150156)	1.04995	0.0703246	0.897005	0.979573	302.379	240.154	159.85	234.128	204.942	297.249	165.517	222.569
ABUW_2755	complement(2744837..2746156)	1.04961	0.0698564	0.912295	0.981154	74.0173	124.343	232.123	143.494	136.415	145.978	128.428	136.94
ABUW_0442	complement(454926..455135)	1.04958	0.0698059	0.918692	0.982492	114.302	88.7249	22.2151	75.0807	83.2227	92.6292	38.1961	71.3493
ABUW_1346	complement(1357965..1359425)	1.04939	0.0695447	0.920104	0.982492	47.8079	77.2077	282.773	135.93	94.7237	83.8538	210.632	129.737
pilW	337394..338395	1.04904	0.0690672	0.931361	0.985144	15.2888	40.9499	144.941	67.06	38.3368	26.6048	127.32	64.0873
ABUW_1784	complement(1781988..1782383)	1.0486	0.0684669	0.916544	0.982492	346.061	337.197	49.2681	244.176	236.25	333.465	128.428	232.714
ABUW_2932	complement(2946668..2947114)	1.04855	0.0683964	0.946265	0.98772	19.4144	15.9961	32.0885	22.4996	19.3281	12.2577	33.7676	21.7845
ABUW_1363	1376942..1378087	1.04855	0.0683889	0.918625	0.982492	55.5737	103.868	157.875	105.772	81.9448	97.3651	124.276	101.195
ABUW_3585	complement(3644371..3645243)	1.04742	0.0668377	0.897715	0.979573	114.545	134.367	110.878	119.93	113.253	116.866	110.437	113.519
ABUW_3571	complement(3628500..3629519)	1.04737	0.0667768	0.886293	0.975989	0.728039	0.426562	0.197467	0.45069	0.479209	0.278584	0.276784	0.344859
ABUW_2599	2591943..2592524	1.0473	0.0666739	0.89189	0.977685	0.970719	0.213281	0.197467	0.460489	0.159736	0.417876	0.553567	0.37706
typA	661147..662982	1.04708	0.0663664	0.944335	0.98772	4009.07	1505.55	478.365	1997.66	2357.87	2653.09	712.164	1907.71
glpK	905428..906936	1.047	0.0662593	0.922175	0.982908	64.5528	90.4311	324.636	159.873	151.43	116.309	190.981	152.907
ABUW_1628	complement(1623520..1624677)	1.04691	0.066139	0.911901	0.981149	140.754	103.655	143.559	129.323	104.308	132.049	135.347	123.901
ABUW_0759	753018..753365	1.04673	0.0658901	1	1	0	0.426562	0	0.142187	0.319473	0	0	0.106491
[truncated: 1,872 more rows]

## Sheet: S3
Supplementary Table S3. Total of 366 DEGs identified in pellicle-forming clinical carbapenem-resistant Acinetobacter baumannii strains.
Gene Name (Feature ID)	Pellicle forming strains vs Non-pellicle forming strains				Pellicle forming strains (CPM)			Pellicle forming strains (CPM)
	Fold change	Log2 fold change	P-value	FDR p-value	AB21	AB34	AB69	AB11	AB20	AB31
UPREGULATED
ABUW_1441	1235.84	10.2713	8.10737e-10	2.54954e-08	32.2764	28.5796	17.6733	0	0	0
ABUW_0767	1111.14	10.1178	1.44088e-08	3.69095e-07	3.6402	14.5031	51.3415	0	0	0
ABUW_1631	946.001	9.8857	0	0	410.129	354.26	109.891	0	0.557168	0.276784
vanR	573.426	9.16346	0	0	57.7578	45.2156	137.931	0	0.139292	0.276784
ABUW_0795	488.087	8.931	2.19822e-07	4.62103e-06	6.30968	9.59764	14.2177	0	0	0
ABUW_0085	406.374	8.66666	1.68955e-06	2.9841e-05	1.94144	5.11874	18.167	0	0	0
ABUW_2768	353.761	8.46663	1.11022e-16	1.43145e-14	73.7747	147.164	238.244	0.159736	0.557168	0.553567
ABUW_2507	334.605	8.38632	1.11022e-15	1.0474e-13	45.1384	62.7046	259.768	0.319473	0.417876	0.276784
ABUW_2771	330.095	8.36674	1.06082e-12	4.82735e-11	8.73647	45.2156	185.916	0.479209	0.139292	0
vanB	329.551	8.36436	2.52987e-12	1.08728e-10	12.862	30.0726	174.462	0	0.139292	0.553567
ABUW_1634	325.604	8.34698	0	0	159.926	136.073	181.571	0.319473	0.557168	0.553567
ABUW_2803	293.097	8.19523	2.19824e-13	1.13371e-11	30.0923	30.7125	124.306	0	0.139292	0.553567
sndH1	291.261	8.18617	4.34647e-10	1.43254e-08	0.970719	339.97	331.844	0.479209	0.69646	1.10713
ABUW_1632	287.593	8.16788	0	0	161.382	144.178	69.6073	0.319473	0.417876	0.553567
ABUW_0368	269.259	8.07285	1.24345e-14	9.07484e-13	33.9752	79.7671	183.151	0	0.139292	1.10713
ABUW_2809	256.986	8.00554	1.79967e-13	9.80441e-12	80.8124	66.3304	49.2681	0.159736	0.417876	0
ABUW_1325	256.883	8.00497	4.02123e-05	0.000569748	0	3.83906	12.0455	0	0	0
ABUW_1396	246.895	7.94775	1.61947e-06	2.88668e-05	0.48536	11.0906	46.0099	0.159736	0	0
ABUW_0937	244.338	7.93273	3.90576e-06	6.42871e-05	1.69876	5.33202	7.99743	0	0	0
ABUW_0762	223.168	7.80199	1.3696e-11	5.57645e-10	6.30968	31.7789	148.989	0.159736	0.139292	0.553567
ABUW_2820	222.25	7.79604	1.11022e-16	1.43145e-14	110.419	115.172	104.164	0.479209	0	1.38392
ABUW_2807	221.641	7.79208	2.22045e-16	2.68396e-14	73.532	128.395	274.085	0.798682	0.69646	0.553567
ABUW_2810	208.185	7.70172	0	0	455.025	354.046	347.839	1.11816	1.95009	2.76784
ABUW_1273	204.109	7.67319	8.50444e-05	0.00116237	0	1.70625	10.8607	0	0	0
ABUW_2770	198.745	7.63477	0	0	432.941	275.986	436.897	0.958419	2.92513	1.6607
gudD	176.65	7.46475	7.57021e-11	2.78872e-09	24.5107	42.4429	295.214	0.159736	0.557168	1.38392
ABUW_0743	174.999	7.45121	0.000170569	0.0021919	10.4352	0.213281	0.296201	0	0	0
ABUW_3801	174.598	7.4479	2.17274e-08	5.42204e-07	16.5022	15.5695	38.4074	0	0.278584	0
ABUW_1324	174.554	7.44753	2.00106e-05	0.000295424	0	6.82499	33.5695	0.159736	0	0
ABUW_2506	173.976	7.44274	1.55431e-15	1.36638e-13	48.7786	43.5093	136.45	0.479209	0.278584	0.553567
ABUW_2505	171.082	7.41854	1.87628e-13	9.9417e-12	13.5901	81.0468	173.771	0.479209	0.69646	0.276784
ABUW_0796	163.177	7.35029	3.87695e-09	1.04139e-07	24.268	34.3382	37.4201	0	0.139292	0.553567
irlR	160.361	7.32518	1.8449e-07	3.92091e-06	0.24268	56.946	78.3946	0	0.278584	0.553567
ABUW_1250	159.725	7.31944	1.80532e-07	3.87944e-06	6.067	8.74452	48.7745	0.159736	0.139292	0
hcaD	158.177	7.3054	7.20004e-09	1.89454e-07	5.82432	42.4429	251.179	0.159736	0.139292	1.6607
ABUW_2798	156.382	7.28893	6.32827e-15	4.89555e-13	83.7245	101.522	191.938	0.319473	0.835752	1.38392
hcaA	153.539	7.26246	7.54952e-15	5.72579e-13	57.7578	107.707	195.197	0.638946	0.835752	0.830351
ABUW_1511	152.896	7.25641	7.36003e-06	0.000115258	0	22.3945	47.9846	0.159736	0	0.276784
ABUW_2801	150.299	7.23169	1.28565e-09	3.82965e-08	41.9836	24.1007	47.5897	0.319473	0.278584	0
vanK	146.197	7.19177	1.88838e-12	8.30028e-11	15.0461	75.928	255.72	0.798682	0.69646	0.830351
ABUW_2766	143.368	7.16358	9.51006e-12	3.95537e-10	32.2764	47.5616	229.161	0.159736	1.11434	0.830351
ABUW_0570	138.443	7.11315	1.73405e-06	3.03607e-05	0.970719	12.5836	46.7998	0	0.139292	0.276784
ABUW_2508	137.063	7.09869	6.9178e-13	3.26318e-11	65.7662	60.1452	73.7541	0.319473	0.557168	0.553567
ABUW_1519	135.4	7.08108	3.64714e-07	7.42481e-06	0.48536	20.0484	93.6983	0	0.278584	0.553567
astA2	135.193	7.07888	1.74463e-10	6.13475e-09	16.5022	30.4992	107.324	0.159736	0.417876	0.553567
ABUW_1249	133.536	7.06108	1.77636e-14	1.24926e-12	33.2471	58.2257	129.44	0.319473	0.139292	1.38392
ABUW_2804	131.561	7.03959	6.19464e-09	1.64116e-07	20.8705	18.5554	58.1542	0.319473	0.278584	0
ABUW_2794	131.154	7.03512	2.17604e-14	1.47665e-12	109.449	110.693	265.89	0.798682	2.08938	0.553567
hcaB	127.717	6.99681	7.77156e-16	7.5151e-14	133.474	129.035	378.743	1.11816	0.835752	3.3214
ABUW_1633	124.547	6.96054	0	0	371.3	440.638	748.204	2.23631	5.57168	4.70532
ABUW_2793	121.79	6.92825	5.75984e-13	2.7505e-11	44.6531	61.8515	200.035	0.479209	0.278584	1.93748
hcaC	120.899	6.91766	6.14331e-12	2.58286e-10	66.0089	100.029	405.796	0.319473	0.69646	3.87497
ABUW_1254	117.673	6.87864	9.68797e-06	0.000149295	1.2134	5.97187	19.5493	0	0.139292	0
ABUW_2808	116.689	6.86653	1.54321e-14	1.1054e-12	43.4397	88.2983	142.275	0.479209	0.417876	1.6607
ABUW_2763	116.488	6.86404	6.15559e-10	1.95163e-08	8.25111	35.1914	192.136	0.159736	0.278584	1.6607
desC	114.415	6.83813	9.30775e-09	2.43259e-07	1.2134	47.3484	135.759	0.159736	0.835752	0.553567
ABUW_2784	110.56	6.78868	2.37554e-07	4.96681e-06	1.94144	15.1429	61.5111	0.319473	0.278584	0
ABUW_2787	109.027	6.76854	7.10652e-11	2.64308e-09	33.0045	66.1171	400.661	0.479209	1.39292	2.76784
ABUW_1510	108.769	6.76512	1.7141e-07	3.72479e-06	0.48536	36.8976	174.462	0.159736	0.417876	1.38392
ydcW	107.452	6.74754	4.78619e-11	1.83297e-09	28.3935	49.9077	293.832	0.798682	1.25363	1.38392
ABUW_1522	104.771	6.7111	5.35841e-07	1.05747e-05	1.2134	131.594	26.5594	0.159736	0.278584	1.10713
ABUW_0761	100.969	6.65776	5.63238e-07	1.10589e-05	3.88288	14.0765	86.9844	0	0	1.10713
ABUW_3803	95.6266	6.57934	6.13477e-11	2.30381e-09	153.859	10.2375	126.774	0.479209	0.69646	1.93748
ABUW_1505	95.5572	6.57829	1.02863e-06	1.93142e-05	0.48536	23.0343	81.7515	0.479209	0.278584	0.276784
ABUW_1255	88.7973	6.47244	9.93519e-06	0.000152497	2.18412	4.90546	13.6253	0.159736	0	0
ABUW_1520	88.6068	6.46935	1.77703e-06	3.09619e-05	0	39.457	100.116	0.159736	0.557168	0.830351
ABUW_2790	86.9565	6.44222	3.12054e-10	1.05879e-08	16.2595	80.4069	265.791	0.479209	1.25363	2.49105
hcaE	85.1342	6.41167	1.08855e-09	3.31536e-08	8.49379	59.0788	266.68	0.958419	1.53221	1.38392
ABUW_1515	81.8726	6.35531	5.02092e-06	8.09205e-05	0	28.1531	77.8022	0.319473	0.139292	0.830351
garD	77.9365	6.28423	1.83734e-10	6.40256e-09	17.7156	73.1554	380.717	1.7571	1.53221	2.76784
kdgD	74.5616	6.22036	3.83142e-09	1.03636e-07	10.4352	32.8453	139.609	0.479209	0.139292	1.93748
ABUW_1077	73.1776	6.19333	0.000156306	0.00202884	0.728039	1.27969	1.97467	0	0	0
hcaK	72.3831	6.17758	1.20965e-09	3.65541e-08	17.4729	77.421	304.791	1.27789	1.25363	3.04462
ABUW_0545	71.3177	6.15619	2.6069e-05	0.000377658	0.24268	15.9961	48.0833	0	0.557168	0.276784
ABUW_2783	71.2199	6.15421	5.33236e-06	8.55832e-05	2.66948	17.2758	73.7541	0	0	1.38392
ABUW_2792	71.0981	6.15174	9.90904e-10	3.04192e-08	16.9876	48.6281	104.065	0.159736	1.11434	1.10713
ABUW_1268	70.8484	6.14666	0.000324108	0.00395473	0.48536	0.853124	2.76454	0	0	0
hcaG	70.1801	6.13299	1.66536e-09	4.80718e-08	28.8789	85.0991	598.425	1.11816	4.31805	4.70532
cfa	68.5944	6.10002	5.68145e-07	1.10989e-05	0.970719	42.4429	105.349	0.638946	0.417876	1.10713
vanA	68.2041	6.09179	4.37021e-10	1.43254e-08	16.7449	62.4913	262.138	1.11816	1.6715	2.21427
ABUW_3503	67.0372	6.06689	1.64347e-06	2.91603e-05	9.70719	13.8633	27.2505	0.159736	0.278584	0.276784
ald1	66.4117	6.05336	3.57005e-06	5.95213e-05	52689.7	9595.3	1588.03	371.068	296.413	294.221
hcaR	65.5629	6.03481	7.56344e-07	1.44829e-05	9.70719	15.3562	24.5847	0.159736	0.278584	0.276784
ABUW_1517	60.5792	5.92075	1.40835e-05	0.000211965	0.728039	16.2094	43.6403	0.159736	0.278584	0.553567
ABUW_2767	60.0852	5.90894	1.9984e-13	1.04457e-11	168.177	319.495	338.459	2.71552	6.68601	4.15175
ABUW_2762	57.4329	5.8438	1.76587e-08	4.4643e-07	15.2888	28.7929	107.817	0.319473	0.975044	1.38392
ABUW_1507	54.9706	5.78059	1.38747e-07	3.06671e-06	1.69876	70.1694	147.903	0.798682	1.25363	1.93748
ABUW_1624	52.3698	5.71066	7.20566e-06	0.000113299	20097.5	2795.05	725.495	131.942	96.5293	222.534
ABUW_2439	49.9038	5.64108	5.87693e-06	9.39337e-05	52277.6	162650	12618.5	1204.89	921.416	2433.48
ABUW_1514	46.8877	5.55114	1.20901e-07	2.75085e-06	2.18412	73.7952	178.906	0.958419	2.22867	2.21427
ABUW_2765	46.7853	5.54798	4.83595e-08	1.15466e-06	8.73647	32.632	115.321	0.638946	0.835752	1.93748
ABUW_2818	44.8805	5.48802	1.22166e-05	0.00018531	3.6402	15.3562	41.5669	0.638946	0.557168	0
ABUW_1508	42.8756	5.42209	5.97407e-05	0.000822339	0.728039	14.7164	44.2327	0	0.557168	0.830351
ABUW_1518	41.7959	5.38529	0.000136919	0.00180137	0.24268	17.0625	21.7214	0.319473	0.278584	0.276784
ABUW_0744	41.4434	5.37307	0.000498034	0.00568258	8.73647	0.639843	0.394935	0.159736	0	0
ABUW_1513	37.3541	5.22319	1.61182e-06	2.88636e-05	2.4268	86.3788	221.262	1.27789	4.45734	2.49105
ABUW_2443	32.9689	5.04303	1.72945e-07	3.73716e-06	107.022	516.78	24.1898	8.94524	3.4823	7.19637
ABUW_0577	31.9679	4.99855	0.000368332	0.00441086	0.48536	5.75858	25.572	0.159736	0.278584	0.553567
ABUW_1267	31.267	4.96657	0.000841935	0.00908169	0	4.69218	17.1797	0.159736	0	0.553567
ABUW_3240	30.7381	4.94196	3.61347e-11	1.41181e-09	151.19	133.514	72.1744	3.83368	2.78584	5.25889
ABUW_2433	30.6824	4.93934	3.52273e-05	0.000500953	5555.91	40000.8	4549.55	473.778	389.321	770.012
ABUW_0053	30.3932	4.92567	1.51107e-07	3.32093e-06	2136.31	1383.77	116.407	43.1289	34.1265	42.3479
ABUW_3191	29.4407	4.87974	0.000166054	0.00214099	2.91216	11.3039	20.7341	0.319473	0.69646	0
ABUW_2811	26.829	4.74572	1.73467e-06	3.03607e-05	32.0337	34.5515	30.6075	0.958419	1.6715	0.553567
ABUW_1385	25.754	4.68672	1.17883e-05	0.000179517	39.7995	60.3585	93.8958	0	7.10389	0.276784
ABUW_2786	25.6384	4.68023	1.34045e-08	3.45657e-07	47.5652	42.6562	62.6959	1.11816	2.78584	1.93748
ABUW_2813	24.8339	4.63424	0.000644157	0.00709857	0.728039	4.4789	6.12149	0	0	0.553567
ABUW_2816	24.1074	4.59141	2.90265e-09	8.19523e-08	106.779	88.9381	193.913	3.03499	6.82531	6.36602
ABUW_1516	23.7052	4.56713	0.000793587	0.00862246	0.48536	8.9578	18.9569	0	0.835752	0.276784
ABUW_0615	22.4888	4.49113	7.79036e-11	2.84275e-09	254.328	255.724	265.001	6.06999	9.47185	19.6516
ABUW_0514	22.4461	4.48839	1.28711e-09	3.82965e-08	151.432	112.612	79.6781	2.07657	6.68601	6.64281
ABUW_2769	21.6268	4.43475	5.8857e-07	1.14402e-05	25.4814	55.0265	221.855	2.07657	5.57168	6.36602
ABUW_1377	21.3617	4.41695	1.42337e-05	0.000213395	4940.23	656.052	179.004	104.468	104.051	61.7227
ABUW_2440	21.3244	4.41444	3.35276e-06	5.61405e-05	1599.26	3526.17	323.254	109.579	77.7249	68.0888
ABUW_0737	20.8875	4.38457	9.5457e-06	0.000147979	5.82432	27.3	111.964	1.91684	2.50726	2.49105
ABUW_0121	18.4681	4.20696	0.000203979	0.00256727	3.6402	22.3945	30.41	0.638946	0.835752	1.6607
ABUW_1629	17.6787	4.14394	1.86771e-07	3.94771e-06	759.102	894.074	82.4427	33.3849	25.2118	39.58
ABUW_1283	15.5543	3.95924	0.000533509	0.00605165	4.8536	2.98593	6.22022	0	0.557168	0.276784
ABUW_1538	15.4998	3.95418	0.000842897	0.00908169	91.4903	16.2094	2.76454	1.7571	1.25363	4.15175
ABUW_3720	15.4146	3.94623	8.67811e-05	0.00118193	4692.7	572.233	117.493	131.783	130.934	86.3565
csp1	15.406	3.94542	2.59392e-05	0.000377191	3948.89	807.055	260.262	109.419	165.897	50.0978
ABUW_1651	15.3682	3.94188	3.85589e-07	7.80868e-06	686.784	900.899	75.63	25.0786	38.3053	44.8389
ABUW_2458	15.1051	3.91696	0.000380428	0.00452768	15694.1	13746.2	1478.74	613.388	768.892	664.557
ABUW_1657	15.0281	3.90959	6.69368e-05	0.000918126	99.7414	105.574	6.02276	5.2713	3.76088	4.9821
ABUW_1889	14.8956	3.89681	1.06783e-06	1.99535e-05	18.201	39.6703	121.245	3.19473	2.08938	6.91959
ABUW_0120	14.6809	3.87587	0.000536741	0.00607051	4.12556	12.7969	23.2024	0.798682	1.25363	0.553567
ABUW_2065	13.4217	3.7465	0.000599958	0.00670705	5327.06	9621.1	673.463	480.168	283.459	400.229
ABUW_0810	13.2298	3.72572	0.00085038	0.00911155	24.7533	5.75858	19.1543	0.479209	0.975044	2.49105
ABUW_2143	12.9619	3.69621	6.49572e-06	0.000102553	286.362	702.547	52.4276	30.5097	27.0226	22.6963
ABUW_0236	12.1757	3.60593	3.93575e-06	6.45063e-05	257.969	290.062	35.7416	11.0218	21.5903	15.2231
ABUW_2805	11.7896	3.55944	0.000251324	0.00312579	22.5692	24.5273	36.6302	0.638946	3.90018	2.49105
ABUW_1471	11.7352	3.55277	2.72227e-06	4.6183e-05	463.761	1023.11	75.9262	50.1573	34.2658	48.7139
ABUW_2965	10.0404	3.32775	3.4313e-05	0.000491565	641.645	248.046	35.7416	34.1836	29.112	28.7855
ABUW_2806	8.87628	3.14995	0.000177652	0.00227536	18.929	87.2319	260.855	6.70893	15.6007	19.0981
ABUW_2724	8.8497	3.14563	0.000121215	0.00161676	1629.11	1253.88	121.936	130.345	137.063	71.9637
ABUW_1466	8.62674	3.10882	0.00012312	0.00163653	400.664	854.403	45.8124	57.5051	38.4446	54.8031
ABUW_2764	8.43237	3.07594	4.8108e-05	0.000669359	49.992	86.5921	294.523	20.7657	12.9542	17.4374
ABUW_0646	8.37843	3.06668	0.000125344	0.00166038	799.873	262.549	63.8807	39.7744	39.2803	55.3567
ABUW_2686	8.28648	3.05076	1.99641e-05	0.000295424	627.813	680.579	83.6275	51.1157	60.592	56.1871
cpo	7.85458	2.97353	3.48925e-05	0.000498022	100.469	120.077	150.766	12.4594	11.9791	23.8034
ABUW_2451	7.8029	2.96401	0.00019584	0.00248363	948.878	153.136	76.1237	44.0873	58.6419	48.1603
otsA	7.27348	2.86265	0.000396154	0.00465752	2461.26	1371.4	339.15	205.581	161.997	205.927
ABUW_3147	7.20872	2.84974	0.000632211	0.00698683	957.129	1829.95	143.46	159.896	165.618	80.8208
ABUW_0255	6.99485	2.80629	0.000480472	0.00553115	2737.67	988.984	437.39	236.41	162.832	195.963
acoA	6.87186	2.7807	5.63933e-05	0.000779033	965.866	160.601	270.135	69.0062	58.0847	76.1155
kdpB	6.84961	2.77602	0.000618546	0.00685541	2131.7	378.574	484.881	167.084	94.1614	176.034
ABUW_2453	6.69276	2.7426	0.000212469	0.00265965	1543.2	634.297	438.378	120.122	93.7435	177.141
ABUW_2061	6.32417	2.66088	0.000134008	0.00176909	925.095	627.686	91.7236	81.7851	91.5148	86.6333
ABUW_2442	6.12538	2.6148	0.000700023	0.0076923	634.122	471.991	47.096	50.4767	80.3715	57.2942
ABUW_2679	5.91476	2.56432	0.000855949	0.00914589	199.483	675.887	65.7567	45.8444	49.8665	63.3834
ABUW_2456	5.83031	2.54357	2.10898e-05	0.000309289	572.239	479.029	194.407	76.0346	56.274	81.3744
ABUW_0628	5.76717	2.52786	0.000430358	0.00499887	924.125	518.912	96.6603	91.6887	71.4568	103.794
ABUW_2148	5.69894	2.51069	0.000586662	0.00657742	243.893	540.241	60.3263	45.8444	65.6065	36.5354
ABUW_2621	5.63188	2.49362	0.000702874	0.00770175	551.369	429.974	57.858	62.457	65.4672	56.4638
ABUW_3898	5.62694	2.49235	0.000233321	0.00291124	192.445	161.667	36.6302	22.5228	19.5009	27.4016
ABUW_0521	5.53521	2.46864	0.000267384	0.00329376	720.759	565.834	105.645	84.6603	106.837	59.7852
ABUW_2594	5.50166	2.45987	9.73351e-05	0.00130967	217.441	569.034	319.601	57.8246	40.6733	102.963
ABUW_2455	5.48232	2.45479	0.00091112	0.0096819	877.53	1142.12	455.557	134.818	116.309	200.668
ABUW_2595	5.47034	2.45163	0.000514513	0.00585334	233.215	297.953	69.9035	34.8226	41.0911	33.7676
ABUW_2430	5.22088	2.38429	0.000925968	0.00979442	478.807	135.433	105.843	29.711	38.0267	70.303
ABUW_2056	4.4167	2.14297	0.000705659	0.00771042	96.1012	90.2178	86.9844	22.3631	14.3471	26.2944
msuE	3.9933	1.99758	0.000906867	0.00966325	267.433	251.245	169.23	49.5183	42.9019	80.544
DOWNREGULATED
rluA	-3.81015	-1.92985	0.000926773	0.00979442	129.348	113.892	154.222	707.792	584.608	222.257
ABUW_3658	-3.82082	-1.93388	0.000581109	0.00653409	148.035	84.8858	94.9818	327.3	354.777	570.174
ABUW_0603	-4.29297	-2.10198	0.000460482	0.00531685	136.143	77.2077	78.4933	348.705	645.758	256.855
ABUW_3881	-4.52831	-2.17897	0.000384724	0.00456477	26.9375	37.964	50.5517	186.253	196.262	145.035
ABUW_0158	-4.72562	-2.2405	0.000763864	0.00832289	41.0129	33.2718	88.4654	323.626	331.097	116.249
ABUW_1199	-4.76627	-2.25286	0.000848538	0.00911155	136.386	147.804	112.458	736.864	837.284	314.98
ABUW_3666	-5.07485	-2.34337	0.000422251	0.00491947	19.6571	29.4328	39.691	165.008	176.344	113.204
ABUW_2432	-5.28972	-2.40319	0.000419487	0.00490204	26.4521	20.6882	17.4759	117.247	177.179	46.2229
ABUW_1445	-5.38796	-2.42974	0.0006134	0.00681791	123.039	164.44	80.0731	860.501	910.969	207.864
ABUW_0192	-5.52829	-2.46683	0.000342404	0.00413881	8.00843	15.7828	25.8682	139.13	83.1573	54.8031
ABUW_3403	-6.08816	-2.60601	1.31125e-05	0.000198121	44.1677	51.4007	76.2224	297.909	472.757	279.828
ABUW_3140	-6.18343	-2.62841	1.80409e-05	0.000269429	66.7369	71.2358	52.5263	449.818	529.867	196.516
ABUW_1484	-6.69164	-2.74236	0.000191102	0.00243152	9.70719	24.314	40.6783	237.528	133.024	132.856
hscB	-7.07583	-2.8229	9.75139e-05	0.00130967	36.6447	66.3304	26.4606	442.31	399.768	73.0709
ABUW_0400	-7.09253	-2.8263	4.86849e-06	7.87921e-05	18.929	26.8734	34.9517	223.312	224.957	128.981
tniB	-7.14406	-2.83674	0.000406807	0.00476827	96.8292	163.8	240.417	1377.25	1344.45	863.011
ABUW_3851	-7.14752	-2.83744	3.3495e-05	0.000481631	49.992	22.3945	20.9315	189.927	343.215	131.472
ABUW_2052	-7.24881	-2.85774	0.000809681	0.00877268	337.568	97.0428	77.506	1504.08	1836.43	370.336
ABUW_2326	-7.34044	-2.87587	5.44604e-05	0.000755028	24.268	23.8875	24.486	229.701	225.374	78.053
ABUW_1210	-7.78077	-2.95991	3.63559e-06	6.02889e-05	46.1092	24.5273	30.9037	225.228	328.033	233.605
tniA	-9.25419	-3.21011	9.59237e-07	1.80992e-05	20.3851	46.282	60.6225	407.807	449.913	326.605
ABUW_0226	-9.39853	-3.23244	0.00011468	0.00153489	6.30968	4.69218	6.81263	56.8662	95.2757	16.0534
ABUW_1487	-9.71193	-3.27976	1.88635e-05	0.000280631	89.3062	17.7023	55.6858	1145.95	186.93	247.445
ABUW_0382	-9.8333	-3.29768	1.13569e-05	0.00017363	17.2303	6.18515	4.14682	128.748	107.394	32.6605
ABUW_1890	-9.84858	-3.29992	2.54271e-06	4.35186e-05	17.2303	27.5132	23.6961	256.058	329.147	89.6779
ABUW_1483	-10.0734	-3.33248	1.41297e-06	2.578e-05	48.536	50.9741	86.8857	963.051	528.056	391.649
ABUW_2102	-10.1834	-3.34814	9.04004e-05	0.00122262	2.4268	5.5453	5.92402	37.3783	77.4463	29.6158
ABUW_0855	-10.4797	-3.38953	8.5588e-07	1.62282e-05	18.4437	18.1289	26.2632	202.386	369.681	88.5707
ABUW_3713	-10.5181	-3.3948	0.000602788	0.00671926	8.00843	1.0664	1.38227	41.0523	54.0453	13.2856
ABUW_0986	-11.1165	-3.47464	4.45461e-05	0.00062429	132.261	139.912	33.6682	1393.38	1624.14	380.024
ABUW_3256	-11.6399	-3.54101	0.000281429	0.00345577	6.79503	1.70625	1.1848	43.4483	53.7667	13.2856
ABUW_1909	-12.2193	-3.61109	0.000290978	0.00356171	1.45608	1.49297	2.76454	21.245	14.4864	39.0265
ABUW_3869	-12.2686	-3.6169	0.000563777	0.00635769	6.55236	1.0664	1.1848	40.2536	56.1347	9.96421
ABUW_0401	-12.683	-3.66483	3.97897e-06	6.49395e-05	107.022	48.4148	69.3111	1186.52	1283.99	378.917
ABUW_1147	-13.3432	-3.73803	0.000444092	0.00514296	0.970719	0.639843	0.691136	8.78551	7.10389	15.4999
ABUW_2618	-15.6725	-3.97016	1.36724e-09	4.03701e-08	42.9543	14.5031	49.4656	595.178	724.736	360.372
ABUW_0773	-16.3193	-4.02851	4.19121e-07	8.35649e-06	5.58164	1.70625	4.83795	51.9144	25.2118	122.892
ABUW_1291	-16.4838	-4.04298	0.000487193	0.00559188	0.24268	1.0664	0.888604	11.501	4.17876	23.2498
wza	-18.2495	-4.18978	2.85155e-07	5.89829e-06	11.406	9.38436	1.48101	166.605	174.672	61.1692
ABUW_1978	-18.3804	-4.20009	0.000394577	0.00465313	1.69876	0.213281	0.394935	11.1816	11.0041	15.2231
ABUW_0191	-18.6875	-4.224	4.60713e-05	0.000643335	73.0466	81.4733	262.632	3917.38	3187.56	697.218
ABUW_1148	-19.0581	-4.25233	0.000204426	0.00256727	0.970719	0.639843	0.691136	10.2231	10.8648	23.5266
ABUW_3257	-21.1641	-4.40355	0.000371374	0.00443356	0	1.27969	1.38227	4.95183	45.1306	9.68742
ABUW_3870	-21.5076	-4.42678	0.000340392	0.00412739	0	2.13281	0.888604	2.87526	44.9913	18.8213
ABUW_0751	-22.1862	-4.47159	0.000143688	0.00187766	2.18412	2.13281	0.888604	2.23631	4.31805	109.606
ABUW_1309	-22.9805	-4.52234	0.00049619	0.00567829	0.970719	0	1.57974	4.63236	3.06442	54.2496
ABUW_1305	-23.3095	-4.54285	0.000254572	0.00315604	0.24268	0	0.987337	6.5492	4.73593	23.5266
ABUW_2592	-24.257	-4.60033	2.13526e-05	0.000311667	1.45608	1.70625	0.394935	15.6542	12.397	55.9103
ABUW_0190	-25.9511	-4.69772	6.3984e-06	0.00010143	56.5444	35.1914	157.382	3243.61	2626.49	603.665
ABUW_2584	-26.2092	-4.712	1.58214e-07	3.45746e-06	1.45608	1.49297	1.87594	36.7394	32.0372	63.937
ABUW_0593	-27.0789	-4.7591	2.40404e-08	5.92281e-07	10.4352	8.31796	0.888604	180.343	202.391	142.82
ABUW_0785	-27.2278	-4.76701	8.82986e-05	0.00119838	0.48536	0	0.493669	3.83368	6.68601	19.9284
ABUW_3010	-28.3248	-4.82399	0.000390894	0.00462378	0	0	0.0987337	0.479209	1.25363	4.42854
ABUW_0787	-29.7617	-4.89538	0.000162888	0.00210719	0.728039	0.426562	0.197467	6.70893	2.92513	30.1694
ABUW_1297	-30.8981	-4.94945	0.000362669	0.00435653	0	0	0.197467	1.59736	0.835752	8.30351
ABUW_1316	-32.4323	-5.01936	1.62825e-09	4.77127e-08	3.88288	2.98593	24.6834	241.042	272.594	523.674
ABUW_2617	-33.2032	-5.05325	1.77919e-11	7.16864e-10	4.61092	1.91953	1.87594	98.7172	94.9971	66.9816
ABUW_1308	-34.4145	-5.10494	0.000187733	0.00239654	0.728039	0	0	4.95183	3.62159	13.2856
gabD2	-37.2849	-5.22052	4.58822e-11	1.77472e-09	2.18412	3.19921	1.28354	49.6781	57.9455	135.624
ABUW_0591	-38.3057	-5.25949	3.06826e-09	8.53814e-08	1.69876	0.639843	1.57974	48.8794	50.9809	61.7227
ABUW_1275	-39.5694	-5.30631	0.000203654	0.00256727	0.24268	0	0	2.71552	0.975044	5.81245
ABUW_3014	-40.5246	-5.34073	2.11097e-05	0.000309289	0.24268	0	0.197467	6.5492	4.87522	10.7946
ABUW_2677	-42.0912	-5.39545	6.68432e-07	1.28632e-05	0.728039	0.853124	0.493669	21.7242	32.0372	29.6158
ABUW_2496	-42.6793	-5.41546	2.51532e-12	1.08728e-10	2.91216	1.0664	2.36961	78.2709	70.2032	128.428
ABUW_3006	-44.4946	-5.47556	2.095e-08	5.262e-07	1.69876	2.13281	0.197467	35.781	46.3842	88.0172
ABUW_3205	-44.5512	-5.47739	3.79872e-10	1.26668e-08	2.66948	4.05234	0.691136	65.3322	68.5316	189.043
ABUW_2094	-44.9632	-5.49067	4.73957e-06	7.7028e-05	0.24268	0.213281	0.493669	8.14656	13.5113	29.0623
adeC	-45.4072	-5.50485	2.03676e-09	5.8357e-08	2.18412	0.853124	0.78987	36.4199	40.2554	89.9547
ABUW_2611	-45.585	-5.51049	2.59525e-06	4.42222e-05	1.45608	0	0.394935	24.5994	24.5154	26.5712
ABUW_0798	-47.0439	-5.55593	0.000334997	0.00407474	0.728039	1.27969	0.296201	0.159736	109.066	1.10713
ABUW_0019	-48.2547	-5.5926	4.07064e-05	0.000574643	0.48536	0	0	11.9802	3.76088	4.15175
piuC	-48.6114	-5.60322	1.24567e-13	7.08567e-12	1.69876	1.91953	2.07341	85.9382	86.9182	115.419
ABUW_0780	-49.8101	-5.63837	3.26611e-05	0.000471392	0	0.213281	0.197467	2.23631	3.20372	20.482
ABUW_0747	-51.4924	-5.68629	5.21388e-08	1.23726e-06	8.73647	0.213281	0.296201	155.583	174.672	141.713
ABUW_1412	-54.943	-5.77986	9.12716e-06	0.000142354	0	0	0.493669	15.3347	6.12885	21.0356
ABUW_0790	-56.4859	-5.81982	9.5643e-06	0.000147979	0	0	0.197467	3.83368	4.45734	12.4553
clpV	-57.5752	-5.84738	1.39e-13	7.79205e-12	10.4352	4.05234	2.17214	355.254	290.284	288.408
ABUW_1278	-58.7037	-5.87538	1.52723e-06	2.76043e-05	0	0	1.38227	24.1202	12.2577	61.446
ABUW_2601	-59.0154	-5.88302	4.79505e-13	2.31841e-11	3.6402	1.70625	0.78987	96.4808	124.248	97.4278
ABUW_0736	-60.127	-5.90994	5.92605e-06	9.43291e-05	0.24268	0	0.0987337	8.78551	5.57168	8.85707
ABUW_0589	-60.8619	-5.92747	2.56684e-13	1.30638e-11	1.94144	0.853124	1.38227	70.7633	73.6854	111.544
ABUW_2563	-61.8736	-5.95125	2.52554e-10	8.64495e-09	1.45608	0.426562	0.78987	45.6846	45.8271	71.4102
ABUW_2493	-64.244	-6.00549	8.84692e-11	3.16851e-09	1.94144	0.639843	0.493669	36.4199	34.5444	119.017
ABUW_0779	-64.3469	-6.0078	0.000149872	0.00195187	0	0	0	0.638946	0.557168	3.04462
ABUW_1294	-67.6605	-6.08024	1.65943e-09	4.80718e-08	0.48536	0.853124	0.888604	27.9539	22.9832	108.776
ABUW_1156	-69.4656	-6.11823	9.03722e-14	5.21731e-12	1.45608	0.853124	0.78987	47.1223	48.6129	115.419
ABUW_3189	-70.5478	-6.14053	3.16201e-08	7.69223e-07	0.970719	0.639843	0.197467	24.5994	28.9727	61.9995
ABUW_2570	-74.3259	-6.21579	2.9197e-06	4.93161e-05	0.24268	0.213281	0.0987337	12.6192	8.35752	20.2052
ABUW_1292	-75.5291	-6.23896	3.22124e-10	1.08346e-08	0.24268	1.0664	0.888604	65.0128	22.0081	91.0618
ABUW_2662	-76.0668	-6.2492	0.000359916	0.00433694	0	0	0.394935	0.638946	0.278584	39.3033
ABUW_0792	-77.9505	-6.28449	1.84062e-07	3.92091e-06	0.48536	0.426562	0.296201	11.501	14.2078	70.5798
ABUW_1322	-79.6056	-6.3148	3.32311e-06	5.58861e-05	0	0.213281	0.197467	9.26472	6.26814	26.5712
ABUW_1289	-79.6836	-6.31621	1.84275e-06	3.19631e-05	0.728039	0	0.0987337	9.90366	14.0685	37.089
ABUW_1150	-80.6704	-6.33397	3.33067e-16	3.90395e-14	1.69876	0.853124	1.38227	108.461	90.6791	126.213
ABUW_1948	-82.8376	-6.37221	1.15996e-12	5.21713e-11	2.4268	1.70625	0.394935	84.8201	93.047	170.499
ABUW_3202	-82.8818	-6.37298	5.7871e-10	1.84996e-08	1.2134	0.639843	0.197467	28.9123	27.4405	104.071
ABUW_2491	-87.3368	-6.44852	1.14526e-06	2.12974e-05	0.24268	0.213281	0.0987337	12.14	10.1683	26.2944
atzF	-87.8189	-6.45646	4.10227e-13	2.0178e-11	1.69876	0.639843	0.691136	46.0041	39.6982	176.865
ABUW_2567	-88.4667	-6.46706	2.66454e-15	2.24053e-13	1.45608	1.27969	1.38227	159.736	94.44	115.696
ABUW_0807	-88.597	-6.46919	2.21302e-06	3.82141e-05	0	0.213281	0.197467	7.02841	8.6361	30.9998
ABUW_1158	-91.0115	-6.50798	4.21069e-05	0.000592252	0	0	0	1.27789	1.11434	3.59819
ABUW_3203	-91.4313	-6.51462	3.20854e-14	2.0225e-12	1.45608	0.853124	0.296201	47.9209	61.8456	103.517
ABUW_2500	-93.6023	-6.54847	1.03294e-07	2.40687e-06	0.48536	0.213281	0.197467	16.7723	16.8543	49.821
ABUW_3254	-94.3606	-6.56011	0.000265199	0.00327728	0	0	0	0	3.4823	2.49105
ABUW_2574	-94.5041	-6.56231	1.18794e-14	8.83644e-13	1.45608	1.27969	0.493669	84.3409	64.2136	131.195
ABUW_2583	-96.1177	-6.58673	8.04912e-14	4.71727e-12	0.728039	0.853124	0.493669	40.0939	31.8979	127.044
ABUW_1977	-97.9798	-6.61441	1.03771e-11	4.27008e-10	0.728039	0.639843	0.493669	45.3652	46.9414	88.294
ABUW_3009	-98.041	-6.61531	4.37741e-07	8.68299e-06	0.48536	0	0.0987337	12.6192	15.0435	26.5712
ABUW_0760	-98.2843	-6.61889	7.07979e-08	1.65967e-06	0.48536	0.213281	0.197467	30.9889	13.372	42.6247
ABUW_2497	-99.4556	-6.63598	4.7401e-12	2.0148e-10	1.45608	0.426562	0.296201	48.5599	53.2095	89.4011
ABUW_1299	-101.715	-6.66838	2.93172e-09	8.21732e-08	0.24268	0.213281	0.493669	19.8073	24.0975	69.7495
ABUW_1298	-102.991	-6.68637	1.23568e-07	2.7951e-06	0.48536	0	0.296201	12.6192	12.2577	62.8299
ABUW_0745	-103.164	-6.6888	5.32907e-15	4.38571e-13	7.03771	3.19921	0.987337	232.736	346.837	550.246
ABUW_1910	-104.122	-6.70212	3.38618e-14	2.07901e-12	1.2134	1.0664	0.394935	65.8114	65.0493	123.169
ABUW_2600	-104.337	-6.7051	3.25952e-07	6.70629e-06	0.728039	0	0.0987337	19.4879	25.9083	28.2319
ABUW_2590	-106.851	-6.73946	3.62127e-09	9.86414e-08	0.24268	0.213281	0.394935	27.9539	29.3906	50.3746
ABUW_2502	-107.004	-6.74152	1.11445e-07	2.5659e-06	0.24268	0	0.296201	27.3149	32.7336	12.1785
ABUW_1304	-109.48	-6.77452	5.95591e-07	1.15187e-05	0.24268	0.213281	0.0987337	9.90366	6.40743	46.7764
ABUW_2576	-109.561	-6.77558	6.66134e-16	6.9638e-14	1.69876	1.27969	0.78987	135.137	111.434	127.32
ABUW_1904	-110.882	-6.79288	4.06373e-07	8.18671e-06	0.24268	0.426562	0	19.3281	21.451	17.7141
ABUW_1321	-111.133	-6.79614	1.24094e-06	2.29663e-05	0	0	0.296201	8.46603	4.73593	39.0265
ABUW_1152	-120.885	-6.91749	1.22125e-15	1.09855e-13	0.970719	0.426562	0.592402	73.1593	49.7272	118.187
ABUW_1982	-121.037	-6.9193	2.90434e-13	1.45896e-11	0.48536	1.70625	0.0987337	83.7019	61.1492	81.6512
ABUW_0590	-121.773	-6.92805	9.84459e-10	3.04192e-08	1.2134	0	0.0987337	36.1004	34.5444	61.1692
ABUW_2585	-125.202	-6.96811	3.17524e-14	2.0225e-12	0.970719	0.426562	0.394935	51.9144	64.6315	94.66
ABUW_2582	-126.508	-6.98308	1.22397e-08	3.17739e-07	0	0.213281	0.296201	25.7176	20.6152	40.964
ABUW_2562	-128.806	-7.00906	3.47695e-09	9.53818e-08	0.48536	0	0.296201	33.2252	20.3366	56.4638
ABUW_2571	-130.372	-7.02649	4.12115e-13	2.0178e-11	0.48536	0.426562	0.394935	58.9428	40.1161	75.8387
icmF	-130.508	-7.02799	0	0	4.12556	1.27969	1.97467	328.099	238.607	355.113
ABUW_2613	-130.922	-7.03257	2.31691e-08	5.74475e-07	0.48536	0.213281	0.0987337	35.4615	28.137	27.1248
ABUW_1293	-133.881	-7.0648	4.91829e-14	2.97249e-12	0.48536	0.426562	0.592402	42.1704	29.9478	143.651
ABUW_1570	-137.217	-7.10031	7.77156e-16	7.5151e-14	0	0.639843	0.691136	54.4701	45.9663	115.142
ABUW_1905	-142.568	-7.15551	4.41739e-10	1.43584e-08	0.728039	0.213281	0.0987337	32.9057	38.166	53.9728
ABUW_3017	-143.867	-7.16859	0	0	2.66948	1.49297	0.691136	179.704	246.268	180.74
ABUW_1157	-144.338	-7.1733	1.87522e-10	6.47619e-09	0.48536	0.213281	0.197467	22.5228	12.9542	96.0439
ABUW_1145	-147.337	-7.20298	1.85629e-13	9.9417e-12	1.2134	0	0.296201	48.7196	54.3239	102.963
ABUW_3188	-148.536	-7.21467	5.9952e-15	4.73254e-13	0.970719	0.213281	0.296201	60.6999	37.3302	110.713
ABUW_1159	-150.86	-7.23707	3.55929e-08	8.55115e-07	0	0	0.197467	12.9387	14.4864	28.7855
uca	-155.722	-7.28283	1.11022e-16	1.43145e-14	2.18412	0.853124	0.888604	133.699	116.169	345.149
ABUW_2498	-158.675	-7.30993	8.56395e-10	2.6714e-08	0	0.639843	0.0987337	29.5513	22.2867	64.4906
ABUW_2566	-160.427	-7.32577	3.06279e-11	1.20887e-09	0	0	0.592402	71.0827	33.0122	47.8836
ABUW_2578	-160.452	-7.326	1.57763e-13	8.71752e-12	2.91216	0.639843	0.296201	183.058	305.467	98.5349
ABUW_0755	-161.025	-7.33114	0.000141929	0.00186095	0	0.213281	0.0987337	0.159736	0	61.9995
ABUW_2575	-162.157	-7.34124	9.99423e-13	4.6021e-11	0.48536	0.426562	0.197467	56.0675	41.2304	70.0262
ABUW_2580	-162.551	-7.34475	3.10862e-14	2.0225e-12	1.45608	0.426562	0.197467	112.774	156.425	42.6247
ABUW_2565	-164.649	-7.36325	9.24261e-13	4.30728e-11	0.48536	0.639843	0.197467	91.8485	49.1701	57.571
ABUW_1301	-166.925	-7.38306	1.4374e-06	2.61027e-05	0	0	0.0987337	5.43104	4.17876	25.7409
ABUW_1149	-167.285	-7.38616	0	0	0.970719	0.426562	0.394935	98.7172	78.7	100.196
ABUW_2587	-170.847	-7.41656	2.3053e-06	3.96306e-05	0.24268	0	0	5.91025	5.43239	30.1694
ABUW_0592	-170.88	-7.41684	7.77156e-16	7.5151e-14	1.2134	0.426562	0.0987337	81.1461	62.5421	89.4011
pfeA	-175.673	-7.45675	1.11022e-16	1.43145e-14	3.88288	1.27969	1.1848	207.977	624.167	251.873
ABUW_0808	-176.048	-7.45983	5.55112e-16	5.96436e-14	1.94144	1.27969	0.691136	144.562	130.099	387.774
ABUW_3008	-176.114	-7.46037	1.22125e-15	1.09855e-13	2.66948	0.639843	0.394935	164.688	156.982	274.569
ABUW_2581	-176.803	-7.466	5.12923e-14	3.05229e-12	2.18412	0.853124	0.0987337	167.404	242.925	104.347
ABUW_1300	-177.494	-7.47162	1.12598e-07	2.5771e-06	0.24268	0	0.0987337	9.58419	8.6361	50.9282
ABUW_1154	-180.492	-7.49579	2.55351e-15	2.19489e-13	0.24268	0.426562	0.394935	43.7678	38.166	127.874
ABUW_2494	-190.407	-7.57295	5.77316e-15	4.6522e-13	0.48536	0.213281	0.296201	35.6212	28.8334	132.856
ABUW_2676	-191.186	-7.57883	3.64726e-06	6.02889e-05	0	0	0	3.19473	3.90018	5.25889
hisM	-193.351	-7.59508	2.72005e-14	1.81399e-12	0.48536	0.426562	0.197467	78.9098	42.484	79.4369
ABUW_2579	-196.515	-7.6185	0	0	2.91216	1.0664	0.296201	269.795	347.394	166.624
ABUW_1947	-196.596	-7.61909	5.65676e-11	2.14513e-09	0.24268	0.213281	0.0987337	26.9955	39.141	40.4104
hisJ	-203.075	-7.66587	2.22045e-16	2.68396e-14	1.69876	0.426562	0.394935	185.294	159.907	106.008
ABUW_3186	-203.488	-7.6688	0	0	0.970719	2.55937	0.78987	228.104	166.593	464.443
ABUW_2564	-205.804	-7.68513	0	0	0.970719	0.426562	0.197467	122.678	82.4608	76.1155
ABUW_1277	-206.958	-7.69319	4.15899e-07	8.33522e-06	0.24268	0	0	14.2165	5.43239	29.3391
ABUW_1323	-214.63	-7.74571	0	0	0.970719	0.853124	0.888604	111.336	100.569	383.622
ABUW_3016	-222.264	-7.79613	0	0	1.2134	0.213281	0.493669	145.36	177.876	86.3565
ABUW_2572	-224.617	-7.81132	1.01095e-10	3.5875e-09	0	0.426562	0.0987337	37.8575	26.0476	59.2317
ABUW_1295	-226.185	-7.82136	1.29988e-07	2.90633e-06	0	0.213281	0	13.4179	15.8793	21.5891
ABUW_1569	-227.166	-7.8276	1.88738e-14	1.30364e-12	0.728039	0.213281	0.0987337	54.7896	45.9663	105.731
ABUW_1981	-228.314	-7.83488	1.11022e-16	1.43145e-14	0.24268	0.213281	0.394935	95.3627	66.1637	68.0888
guaD1	-234.316	-7.87231	2.37174e-09	6.74552e-08	0	0	0.197467	37.3783	17.2722	32.3837
ABUW_2501	-238.478	-7.89771	1.29474e-12	5.75639e-11	0.48536	0.426562	0	54.3104	58.6419	51.205
ABUW_2560	-239.393	-7.90324	0	0	0.24268	0.213281	0.592402	80.1877	53.2095	167.731
ABUW_0916	-243.773	-7.9294	5.55112e-16	5.96436e-14	8.49379	4.26562	3.25821	1499.13	1369.52	906.466
ABUW_1342	-245.037	-7.93685	0	0	0.728039	0.213281	0.394935	130.505	92.9077	102.963
ABUW_3013	-250.016	-7.96588	5.33579e-08	1.25847e-06	0.24268	0	0	16.2931	10.1683	30.9998
ABUW_3007	-255.038	-7.99457	1.3338e-06	2.45673e-05	0	0	0	3.35447	3.4823	9.41064
ABUW_2593	-276.087	-8.10898	7.91418e-11	2.86094e-09	0.24268	0.213281	0	20.9255	18.3865	76.9458
gdhB1	-279.76	-8.12804	0	0	1.2134	0.426562	0.296201	141.527	158.932	162.195
ABUW_1296	-280.238	-8.13051	7.91036e-07	1.50726e-05	0	0	0	3.83368	4.03947	9.96421
ABUW_1980	-285.218	-8.15592	0	0	0.728039	0.639843	0.691136	234.333	204.202	165.517
ABUW_2568	-288.026	-8.17006	0	0	0.970719	0.213281	0.197467	126.671	122.716	90.5082
ABUW_1906	-306.892	-8.26159	0	0	0.728039	0	0.197467	79.2293	98.758	83.8654
ABUW_3204	-320.143	-8.32257	0	0	0.728039	0.213281	0.197467	96.6406	98.8973	132.303
ABUW_1769	-324.493	-8.34204	3.24185e-14	2.0225e-12	0.24268	0.213281	0.0987337	55.4286	63.3778	53.9728
ABUW_1151	-343.928	-8.42596	1.11022e-16	1.43145e-14	0.728039	0	0.296201	102.551	73.6854	177.418
ABUW_1155	-349.762	-8.45023	5.48285e-09	1.4626e-07	0	0.213281	0	19.0086	13.0934	48.7139
ABUW_0789	-351.799	-8.45861	1.57014e-06	2.82478e-05	0	0	0	3.03499	3.76088	15.4999
ABUW_0778	-386.154	-8.59303	2.52241e-07	5.24554e-06	0	0	0	8.14656	6.40743	10.241
ABUW_1310	-464.61	-8.85988	3.3554e-07	6.86703e-06	0	0	0	6.22972	3.4823	19.6516
ABUW_1306	-468.524	-8.87198	1.06604e-07	2.46913e-06	0	0	0	7.02841	7.66106	14.9463
hisQ	-504.177	-8.97779	0	0	0.24268	0.213281	0.0987337	86.7369	68.6709	118.74
ABUW_2589	-542.745	-9.08413	2.32229e-11	9.26042e-10	0	0	0.0987337	29.8707	53.4881	35.1515
ABUW_1320	-556.349	-9.11985	1.35158e-06	2.47769e-05	0	0	0	4.15315	1.95009	29.3391
ABUW_1413	-628.932	-9.29676	1.24895e-07	2.80869e-06	0	0	0	11.1816	4.87522	23.5266
ABUW_1276	-724.754	-9.50135	1.37599e-07	3.05881e-06	0	0	0	13.2581	6.26814	26.0177
ABUW_3012	-778.195	-9.60399	3.42471e-08	8.27923e-07	0	0	0	13.2581	7.93964	27.6784
ABUW_1908	-783.732	-9.61422	0	0	0.24268	0	0.197467	110.697	97.9223	210.079
ABUW_1153	-795.112	-9.63502	1.54717e-08	3.93713e-07	0	0	0	13.7373	9.61115	26.5712
ABUW_0805	-937.622	-9.87286	2.49161e-08	6.09971e-07	0	0	0	8.78551	6.9646	43.455
ABUW_0806	-1229.7	-10.2641	3.24805e-09	8.9739e-08	0	0	0	12.6192	8.49681	56.4638
ABUW_2499	-1326.14	-10.373	4.96232e-10	1.59952e-08	0	0	0	19.4879	14.9042	48.7139
ABUW_2577	-2826.71	-11.4649	4.44089e-16	5.05217e-14	0	0	0	62.1375	58.5026	52.5889

## Sheet: S4
Supplementary Table S4. Clusters of Orthologous Categories of identified DEGs in pellicle-forming carbapenem-resistant Acinetobacter baumannii strains.
Clusters of Orthologous Groups Categories	Number of genes	% involved (n/366)
K: Transcription	32	8.74317
E: Amino acid metabolism and transport	23	6.28415
P: Inorganic ion transport and metabolism	23	6.28415
C: Energy production and conversion	20	5.46448
M: Cell wall/membrane/envelope biogenesis	16	4.37158
G: Carbohydrate metabolism and transport	14	3.82514
I: Lipid metabolism	14	3.82514
L: Replication and repair	10	2.73224
U: Intracellular trafficking and secretion	7	1.91257
J: Translation	6	1.63934
Q: Secondary structure	6	1.63934
T: Signal transduction	6	1.63934
O: Post-translational modification, protein turnover, chaperone functions	3	0.819672
N: Cell motility	3	0.819672
D: Cell cycle control and mitosis	2	0.546448
H: Coenzyme metabolism	2	0.546448
F: Nucleotide metabolism and transport	1	0.273224
V: Defense mechanism	1	0.273224
-: Uncharacterised protein	113	30.8743
S: Function unknown	83	22.6776
Pseudogene (no amino acid)	10	2.73224

## Sheet: S5
Supplementary Table S5a. Total enriched Gene Ontology terms in DEGs identified in pellicle-forming carbapenem-resistant Acinetobacter baumannii strains.
Functional Category	Number of GO terms
Biological process	264
Molecular function	79
Cellular component	45
Total	388
Supplementary Table S5b. Top 27 GO Terms enriched terms and their respective enrichment score, p-value, DEGs count, class and genes list.
GO terms	Enrichment Score	P-value	DEG count	Background Count	Class	Genes List
[GO:0009987] cellular process	8.82051	1.51177e-09	55	283	Biological proceess	ABUW_2506, hscB, astA2, ABUW_0368, ABUW_2786, ABUW_2793, uca, ABUW_1145, ABUW_2456, ABUW_2808, guaD1, ABUW_2563, ABUW_2494, ABUW_1947, ABUW_2790, ABUW_2505, ABUW_2587, irlR, ABUW_0255, ABUW_1249, ABUW_3203, ABUW_2590, ABUW_2806, hcaK, hisQ, hisM, ABUW_2453, ABUW_1906, adeC, ABUW_1632, ABUW_1385, ABUW_2451, ABUW_2560, ABUW_2583, ABUW_1515, hcaR, ABUW_1484, ABUW_2798, ABUW_2766, ABUW_2804, ABUW_250…
[GO:0008152] metabolic process	7.20973	6.16974e-08	47	291	Biological proceess	ABUW_2506, hscB, astA2, ABUW_2786, ABUW_2793, uca, ABUW_1145, ABUW_1385, ABUW_2451, ABUW_2456, guaD1, hcaA, cfa, ABUW_1515, hcaR, ABUW_1484, ABUW_2563, ABUW_2766, ABUW_2804, ABUW_1947, ABUW_2508, ABUW_2587, ABUW_1149, irlR, ABUW_2803, gabD2, ABUW_1210, ABUW_0590, ABUW_2501, vanR, ABUW_2326, ABUW_0255, ABUW_1249, ABUW_3203, ABUW_0400, ABUW_1890, otsA, kdgD, garD, hcaD, ABUW_2453, ABUW_1906, desC, …
[GO:0044281] small molecule metabolic process	7.18869	6.47608e-08	6	332	Biological proceess	ABUW_2506, astA2, ABUW_2453, ABUW_0255, gabD2, ABUW_2456
[GO:0044237] cellular metabolic process	6.01995	9.55105e-07	35	303	Biological proceess	ABUW_2506, hscB, astA2, ABUW_2786, ABUW_2793, uca, ABUW_1145, ABUW_1385, ABUW_2451, ABUW_2456, guaD1, ABUW_1515, hcaR, ABUW_1484, ABUW_2563, ABUW_2766, ABUW_2804, ABUW_1947, ABUW_2508, ABUW_2587, ABUW_1149, irlR, gabD2, ABUW_2501, vanR, ABUW_0255, ABUW_1249, ABUW_3203, ABUW_0400, ABUW_1890, ABUW_2453, ABUW_1906, ABUW_3017, ABUW_3189, ABUW_1377
[GO:0071704] organic substance metabolic process	5.89748	1.26624e-06	44	294	Biological proceess	ABUW_2506, astA2, ABUW_2786, ABUW_2793, ABUW_1145, ABUW_1385, ABUW_2451, ABUW_2456, guaD1, hcaA, cfa, ABUW_1515, hcaR, ABUW_1484, ABUW_2563, ABUW_2766, ABUW_2804, ABUW_1947, ABUW_2508, ABUW_2587, irlR, ABUW_2803, gabD2, ABUW_1210, ABUW_0590, ABUW_2501, vanR, ABUW_2326, ABUW_0255, ABUW_1249, ABUW_3203, ABUW_0400, ABUW_1890, otsA, kdgD, garD, hcaD, ABUW_2453, ABUW_1906, desC, csp1, ABUW_3017, ABUW_…
[GO:0006807] nitrogen compound metabolic process	5.68867	2.048e-06	32	306	Biological proceess	ABUW_2506, astA2, ABUW_2786, ABUW_2793, ABUW_1145, ABUW_1385, ABUW_2451, ABUW_2456, guaD1, ABUW_1515, hcaR, ABUW_1484, ABUW_2563, ABUW_2766, ABUW_2804, ABUW_1947, ABUW_2508, ABUW_2587, irlR, gabD2, ABUW_2501, vanR, ABUW_0255, ABUW_1249, ABUW_3203, ABUW_0400, ABUW_1890, ABUW_2453, ABUW_1906, ABUW_3017, ABUW_3189, ABUW_1377
[GO:0044238] primary metabolic process	5.36421	4.32307e-06	42	296	Biological proceess	ABUW_2506, astA2, ABUW_2786, ABUW_2793, ABUW_1145, ABUW_1385, ABUW_2451, ABUW_2456, guaD1, hcaA, cfa, ABUW_1515, hcaR, ABUW_1484, ABUW_2563, ABUW_2766, ABUW_2804, ABUW_1947, ABUW_2508, ABUW_2587, irlR, gabD2, ABUW_1210, ABUW_0590, ABUW_2501, vanR, ABUW_2326, ABUW_0255, ABUW_1249, ABUW_3203, ABUW_0400, ABUW_1890, otsA, kdgD, garD, hcaD, ABUW_2453, ABUW_1906, desC, ABUW_3017, ABUW_3189, ABUW_1377
[GO:1901564] organonitrogen compound metabolic process	4.79219	1.61367e-05	5	333	Biological proceess	ABUW_2506, astA2, ABUW_2453, gabD2, ABUW_2456
[GO:1901135] carbohydrate derivative metabolic process	3.95463	0.000111012	1	337	Biological proceess	ABUW_0255
[GO:0055086] nucleobase-containing small molecule metabolic process	3.61857	0.000240672	1	337	Biological proceess	ABUW_0255
[GO:0110165] cellular anatomical entity	5.02466	9.44793e-06	44	294	Cellular component	vanA, hscB, ABUW_2793, uca, ABUW_0615, ABUW_3898, ABUW_1507, ABUW_0053, ABUW_2583, ABUW_2497, ABUW_1515, hcaR, ABUW_1633, ABUW_2766, ABUW_2494, ABUW_2508, ABUW_1156, irlR, hisJ, ABUW_1908, ABUW_0628, ABUW_1520, ABUW_1147, ABUW_2430, ABUW_2763, ABUW_3203, ABUW_0400, vanK, ABUW_1157, hcaK, ABUW_2801, ABUW_1514, hisQ, ABUW_2792, pfeA, hisM, ABUW_2571, ABUW_3881, ABUW_1569, ABUW_2148, ABUW_1155, ABUW…
[GO:0005622] intracellular anatomical structure	3.89313	0.000127901	18	320	Cellular component	vanA, hscB, ABUW_0628, ABUW_2793, uca, ABUW_3203, ABUW_0400, ABUW_2801, ABUW_2497, ABUW_1515, hcaR, ABUW_2148, ABUW_2766, ABUW_2508, ABUW_2784, ABUW_2562, irlR, ABUW_1377
[GO:0005829] cytosol	3.38762	0.000409623	15	323	Cellular component	ABUW_0628, ABUW_2793, uca, ABUW_3203, ABUW_0400, ABUW_2801, ABUW_2497, ABUW_1515, hcaR, ABUW_2148, ABUW_2766, ABUW_2508, ABUW_2784, irlR, ABUW_1377
[GO:0005737] cytoplasm	3.34887	0.000447843	17	321	Cellular component	vanA, hscB, ABUW_0628, ABUW_2793, uca, ABUW_3203, ABUW_0400, ABUW_2801, ABUW_2497, ABUW_1515, hcaR, ABUW_2148, ABUW_2766, ABUW_2508, ABUW_2784, irlR, ABUW_1377
[GO:0005886] plasma membrane	2.02121	0.00952328	16	322	Cellular component	ABUW_1147, ABUW_0615, vanK, ABUW_1507, ABUW_0053, ABUW_2583, hcaK, ABUW_1514, hisQ, ABUW_1633, pfeA, hisM, ABUW_1569, ABUW_1155, ABUW_2494, ABUW_1908
[GO:0071944] cell periphery	1.96554	0.0108257	17	321	Cellular component	ABUW_1147, ABUW_0615, vanK, ABUW_1507, ABUW_0053, ABUW_2583, hcaK, ABUW_1514, hisQ, ABUW_1633, pfeA, hisM, ABUW_3881, ABUW_1569, ABUW_1155, ABUW_2494, ABUW_1908
[GO:0043226] organelle	1.50761	0.0310732	3	335	Cellular component	vanA, ABUW_2562, hscB
[GO:0016020] membrane	1.41182	0.0387421	24	314	Cellular component	ABUW_1520, ABUW_1147, ABUW_2430, ABUW_0615, ABUW_3898, ABUW_2763, vanK, ABUW_1507, ABUW_1157, ABUW_0053, ABUW_2583, hcaK, ABUW_1514, hisQ, ABUW_1633, ABUW_2792, pfeA, hisM, ABUW_2571, ABUW_1569, ABUW_1155, ABUW_2494, ABUW_1156, ABUW_1908
[GO:0043229] intracellular organelle	1.35258	0.044404	3	335	Cellular component	vanA, ABUW_2562, hscB
[GO:0031975] envelope	1.01812	0.0959137	1	337	Cellular component	hisJ
[GO:0003824] catalytic activity	7.80625	1.56224e-08	74	264	Molecular function	vanA, ABUW_2770, ABUW_2506, ABUW_1980, astA2, uca, msuE, atzF, gudD, ABUW_1199, ABUW_2456, guaD1, hcaA, ABUW_2497, acoA, ABUW_2491, ABUW_1948, ABUW_2496, ABUW_1151, ABUW_1624, rluA, hcaB, ABUW_0255, ABUW_2590, ABUW_0761, ABUW_2458, ABUW_1910, ABUW_2564, ABUW_2594, ABUW_2768, garD, ABUW_0745, ABUW_2453, ABUW_3881, kdpB, vanB, ABUW_1522, ABUW_2787, ABUW_1150, ABUW_2767, ABUW_3204, ABUW_0191, ABUW_1…
[GO:0016740] transferase activity	5.53852	2.89389e-06	10	328	Molecular function	ABUW_1514, astA2, ABUW_1518, ABUW_0745, ABUW_0592, ABUW_2326, ABUW_2765, ABUW_0255, ABUW_1507, ABUW_1522
[GO:0140640] catalytic activity, acting on a nucleic acid	3.33956	0.000457554	3	335	Molecular function	ABUW_1385, ABUW_2810, ABUW_1199
[GO:0016787] hydrolase activity	2.81362	0.00153597	16	322	Molecular function	ABUW_1210, ABUW_0590, ABUW_0255, ABUW_2769, ABUW_3204, ABUW_1199, ABUW_0761, ABUW_1910, ABUW_2564, ABUW_2810, guaD1, ABUW_0762, ABUW_3881, clpV, ABUW_2784, kdpB
[GO:0003723] RNA binding	1.82308	0.0150288	2	336	Molecular function	rluA, ABUW_1377
[GO:0016874] ligase activity	1.66584	0.0215852	2	336	Molecular function	ABUW_2453, hcaC
[GO:0140096] catalytic activity, acting on a protein	1.38038	0.0416508	4	334	Molecular function	ABUW_1514, ABUW_1507, ABUW_3881, ABUW_2564

## Sheet: S6
Supplementary Table S6a. Total of 55 KO terms enriched from KEGG enrichment.
KO	DEG count	Background count	P-value	Enrichment score
ko02025 Biofilm formation - Pseudomonas aeruginosa	9	25	0.000295719	3.52912
ko02010 ABC transporters	6	49	0.320998	0.493498
ko00053 Ascorbate and aldarate metabolism	5	9	0.000690838	3.16062
ko00280 Valine, leucine and isoleucine degradation	5	21	0.0429599	1.36694
ko03070 Bacterial secretion system	5	30	0.15046	0.822578
ko02020 Two-component system	5	60	0.487068	0.31241
ko00627 Aminobenzoate degradation	4	8	0.00413076	2.38397
ko00071 Fatty acid degradation	4	16	0.0583668	1.23383
ko00620 Pyruvate metabolism	4	36	0.451812	0.345042
ko04936 Alcoholic liver disease	3	4	0.00317355	2.49846
ko00310 Lysine degradation	3	11	0.0791478	1.10156
ko00330 Arginine and proline metabolism	3	15	0.165199	0.781992
ko00010 Glycolysis / Gluconeogenesis	3	23	0.3764	0.424351
ko00650 Butanoate metabolism	3	23	0.3764	0.424351
ko00920 Sulfur metabolism	3	27	0.481123	0.317744
ko00260 Glycine, serine and threonine metabolism	3	29	0.530338	0.275447
ko00625 Chloroalkane and chloroalkene degradation	2	4	0.0475496	1.32285
ko03320 PPAR signaling pathway	2	5	0.0743327	1.12882
ko00740 Riboflavin metabolism	2	10	0.244945	0.610931
ko00350 Tyrosine metabolism	2	13	0.354695	0.450146
ko00380 Tryptophan metabolism	2	14	0.390211	0.408701
ko02026 Biofilm formation - Escherichia coli	2	14	0.390211	0.408701
ko00470 D-Amino acid metabolism	2	17	0.4908	0.309095
ko00020 Citrate cycle (TCA cycle)	2	21	0.607501	0.216453
ko00230 Purine metabolism	1	51	0.0379845	1.42039
ko00981 Insect hormone biosynthesis	1	1	0.0951109	1.02177
ko00903 Limonene degradation	1	1	0.0951109	1.02177
ko00996 Biosynthesis of various alkaloids	1	1	0.0951109	1.02177
ko00984 Steroid degradation	1	1	0.0951109	1.02177
ko05131 Shigellosis	1	1	0.0951109	1.02177
ko00270 Cysteine and methionine metabolism	1	30	0.205945	0.686249
ko02024 Quorum sensing	1	29	0.221952	0.653741
ko00626 Naphthalene degradation	1	3	0.259117	0.586504
ko04152 AMPK signaling pathway	1	3	0.259117	0.586504
ko05133 Pertussis	1	3	0.259117	0.586504
ko00791 Atrazine degradation	1	4	0.32964	0.48196
ko00250 Alanine, aspartate and glutamate metabolism	1	23	0.342219	0.465695
ko00362 Benzoate degradation	1	22	0.366687	0.435704
ko03440 Homologous recombination	1	22	0.366687	0.435704
ko00500 Starch and sucrose metabolism	1	5	0.393467	0.405092
ko00760 Nicotinate and nicotinamide metabolism	1	19	0.448184	0.348544
ko00040 Pentose and glucuronate interconversions	1	6	0.451232	0.3456
ko01040 Biosynthesis of unsaturated fatty acids	1	6	0.451232	0.3456
ko00220 Arginine biosynthesis	1	18	0.478041	0.320535
ko01501 beta-Lactam resistance	1	18	0.478041	0.320535
ko00561 Glycerolipid metabolism	1	7	0.503509	0.297993
ko04146 Peroxisome	1	7	0.503509	0.297993
ko04212 Longevity regulating pathway - worm	1	7	0.503509	0.297993
ko03430 Mismatch repair	1	16	0.541604	0.266318
ko00030 Pentose phosphate pathway	1	15	0.575172	0.240202
ko00340 Histidine metabolism	1	15	0.575172	0.240202
ko00770 Pantothenate and CoA biosynthesis	1	13	0.645305	0.190235
ko03030 DNA replication	1	13	0.645305	0.190235
ko00907 Pinene, camphor and geraniol degradation	1	12	0.681527	0.166517
ko00410 beta-Alanine metabolism	1	11	0.718211	0.143748
Supplementary Table S6b. Top 30 enriched KO terms.
				k	s	M	N
KEGG Orthology	KEGG Pathway	Enrichment	P-value	DEGs number	DEGs total	Background number	Background Total	DEG List
								Up-regulated	Down-regulated
K09100 Metabolism
K09105 Amino acid metabolism	ko00280 Valine, leucine and isoleucine degradation	1.95104	0.0111934	6	356	21	3743	ABUW_2506, hcaD, ABUW_2453, ABUW_2456, ABUW_2455	ABUW_1150
	ko00310 Lysine degradation	1.10156	0.0791478	3	356	11	3743	ABUW_1519	gabD2, ABUW_1150
	ko00330 Arginine and proline metabolism	0.781992	0.165199	3	356	15	3743	astA2, ABUW_2807	ABUW_1150
	ko00260 Glycine, serine and threonine metabolism	0.275447	0.530338	3	356	29	3743	ydcW, ABUW_1519	ABUW_1149
	ko00350 Tyrosine metabolism	0.450146	0.354695	2	356	13	3743	ABUW_1624	gabD2
	ko00380 Tryptophan metabolism	0.408701	0.390211	2	356	14	3743	-	ABUW_1150, ABUW_1948
K09101 Carbohydrate metabolism	ko00053 Ascorbate and aldarate metabolism	3.16062	0.000690838	5	356	9	3743	gudD, ABUW_2787, kdgD, garD	ABUW_1150
	ko00620 Pyruvate metabolism	0.345042	0.451812	4	356	36	3743	ABUW_1624, ald1, ABUW_0255	ABUW_1150
	ko00650 Butanoate metabolism	0.771311	0.169313	4	356	23	3743	ABUW_0255, ABUW_2506, ABUW_2456	gabD2
	ko00010 Glycolysis / Gluconeogenesis	0.424351	0.3764	3	356	23	3743	ABUW_1624, ald1	ABUW_1150
	ko00020 Citrate cycle (TCA cycle)	0.216453	0.607501	2	356	21	3743	ABUW_0255	uca
K09111 Xenobiotics biodegradation and metabolism	ko00627 Aminobenzoate degradation	2.38397	0.00413076	4	356	8	3743	hcaB, vanA, vanB	ABUW_1978
	ko00625 Chloroalkane and chloroalkene degradation	1.32285	0.0475496	2	356	4	3743	ABUW_1624	ABUW_1150
	ko00984 Steroid degradation	1.02177	0.0951109	1	356	1	3743	ABUW_2770	-
K09109 Metabolism of terpenoids and polyketides	ko00981 Insect hormone biosynthesis	1.02177	0.0951109	1	356	1	3743	-	ABUW_1150
	ko00903 Limonene degradation	1.02177	0.0951109	1	356	1	3743	-	ABUW_1150
K09102 Energy metabolism	ko00920 Sulfur metabolism	0.317744	0.481123	3	356	27	3743	msuE	ABUW_1570, ABUW_1569
K09103 Lipid metabolism	ko00071 Fatty acid degradation	1.23383	0.0583668	4	356	16	3743	hcaD, ABUW_1624	ABUW_1150, ABUW_1151
K09104 Nucleotide metabolism	ko00230 Purine metabolism	1.42039	0.0379845	1	356	51	3743	-	guaD1
K09106 Metabolism of other amino acids	ko00470 D-Amino acid metabolism	0.309095	0.4908	2	356	17	3743	ABUW_1519, ABUW_2787	-
K09108 Metabolism of cofactors and vitamins	ko00740 Riboflavin metabolism	0.610931	0.244945	2	356	10	3743	msuE	ABUW_2498
K09110 Biosynthesis of other secondary metabolites	ko00996 Biosynthesis of various alkaloids	1.02177	0.0951109	1	356	1	3743	hcaA	-
K09130 Environmental Information Processing
K09131 Membrane transport	ko02010 ABC transporters	0.493498	0.320998	6	356	49	3743	ABUW_2820	ABUW_1570, ABUW_1569, hisJ, hisM, hisQ
	ko03070 Bacterial secretion system	0.822578	0.15046	5	356	30	3743	-	ABUW_2618, ABUW_2578, icmF, ABUW_2566, clpV
K09132 Signal transduction	ko02020 Two-component system	0.31241	0.487068	5	356	60	3743	ABUW_1507, irlR, kdpB	pfeA, wza
K09140 Cellular Processes
K09145 Cellular community - prokaryotes	ko02025 Biofilm formation - Pseudomonas aeruginosa	3.52912	0.000295719	9	356	25	3743	-	ABUW_2572, icmF, ABUW_2567, ABUW_2568, ABUW_2580, ABUW_2579, ABUW_2578, ABUW_2575, clpV
	ko02026 Biofilm formation - Escherichia coli	0.408701	0.390211	2	356	14	3743	-	wza, ABUW_1145
K09150 Organismal Systems
K09152 Endocrine system	ko03320 PPAR signaling pathway	1.12882	0.0743327	2	356	5	3743	desC, hcaD	-
K09160 Human Diseases
K09167 Endocrine and metabolic disease	ko04936 Alcoholic liver disease	2.49846	0.00317355	3	356	4	3743	desC, hcaD	ABUW_1150
K09171 Infectious disease: bacterial	ko05131 Shigellosis	1.02177	0.0951109	1	356	1	3743	-	ABUW_2052
